# Supplementary material for: The Coordination of Gene Expression within Photosynthesis Pathway for Acclimation of C4 Energy Crop Miscanthus lutarioriparius
Source: Front Plant Sci. 2016 Feb 9;7:109. doi: 10.3389/fpls.2016.00109 (PMC4746358; doi:10.3389/fpls.2016.00109)
Supplement: Supplementary file 1 [file Table1.XLS]

## Sheet: Table S1
Table S1 Z.mays genes and S. bicolor genes in photosynthesis
	Protein	Gene	Location	Function	Enzyme	Zea mays	Accession	Sorghum bicolor	Accession
Antenna proteins	LHC-Ⅰa (LHC-Ⅰ 680)	lhca3	nucleus	light-harvesting complex I chlorophyll a/b binding protein 3		100282214	NM_001155126.1
		lhca2	nucleus	light-harvesting complex I chlorophyll a/b binding protein 2		100191715 100273427 100280832 100282512	NM_001137144.1 NM_001147864.1 NM_001153752.1 NM_001155421.1
	LHC-Ⅰb (LHC-Ⅰ 730)	lhca1	nucleus	light-harvesting complex I chlorophyll a/b binding protein 1		100281791 100283212	NM_001154711.1 NM_001156114.1	8077179	XM_002451576.1
		lhca4	nucleus	light-harvesting complex I chlorophyll a/b binding protein 4		100284001	NM_001156899.1
		lhca5	nucleus	light-harvesting complex I chlorophyll a/b binding protein 5		100281795	NM_001154715.1	8075198	XM_002454553.1
	LHC-Ⅱa (CP29)	lhcb4	nucleus	light-harvesting complex II chlorophyll a/b binding protein 4		100216729 542478	NM_001143134.1 NM_001112032.1	8081744	XM_002462971.1
	LHC-Ⅱb	lhcb1	nucleus	light-harvesting complex II chlorophyll a/b binding protein 1		100274453 100281248 100282054 542381	NM_001148812.1 NM_001154167.1 NM_001154967.1 NM_001111957.1	8082496 8082204 8074608 8077219	XM_002455856.1 XM_002455857.1 XM_002440218.1 XM_002460577.1
		lhcb2	nucleus	light-harvesting complex II chlorophyll a/b binding protein 2		100281879	NM_001154799.1	8062994	XM_002466818.1
		lhcb3	nucleus	light-harvesting complex II chlorophyll a/b binding protein 3		100284154 542530	NM_001157051.1 NM_001112075.1	8081748	XM_002460811.1
	LHC-Ⅱc (CP26)	lhcb5	nucleus	light-harvesting complex II chlorophyll a/b binding protein 5		542320 542716	NM_001111904.1 NM_001112228.1	8057152	XM_002450518.1
	LHC-Ⅱd (CP24)	lhcb6	nucleus	light-harvesting complex II chlorophyll a/b binding protein 6		100273752 100282021 542321	NM_001148160.1 NM_001154934.1 NM_001111905.1	8085855	XM_002447267.1
		lhcb7	nucleus	light-harvesting complex II chlorophyll a/b binding protein 7		100274085	NM_001148464.1	8064653	XM_002459942.1
Photosystem II	D1	psbA	chloroplast			845199	NC_001666.2	4549136	NC_008602.1
	D2	psbD				845202	NC_001666.2	4549103	NC_008602.1
	cp43	psbC		chlorophyll apoprotein		845201	NC_001666.2	4549104	NC_008602.1
	cp47	psbB		chlorophyll apoprotein		845200	NC_001666.2	4549217 8074928	NC_008602.1 XM_002457827.1
	cyt b559 alpha subunit	psbE		photosystem II cytochrome b559 subunit alpha	EC:1.10.3.9	845203	NC_001666.2	4549176	NC_008602.1
	cyt b559 beta subunit	psbF		photosystem II cytochrome b559 subunit beta	EC:1.10.3.9	845204	NC_001666.2	4549175	NC_008602.1
	PsbH	psbH		photosystem II PsbH protein		845205	NC_001666.2	8074927 4549220	XM_002457826.1 NC_008602.1
	PsbI	psbI		photosystem II PsbI protein		845206	NC_001666.2	4549101	NC_008602.1
	PsbJ	psbJ		photosystem II PsbJ protein	EC:1.10.3.9	845207	NC_001666.2	4549173	NC_008602.1
	PsbK	psbK		photosystem II PsbK protein		845208	NC_001666.2	4549100	NC_008602.1
	PsbL	psbL		photosystem II PsbL protein	EC:1.10.3.9	845209	NC_001666.2	4549174	NC_008602.1
	PsbM	psbM		photosystem II PsbM protein		845210	NC_001666.2	4549129	NC_008602.1
	MSP	psbO	nucleus	oxygen-evolving enhancer protein 1		100191684	NM_001137113.1
	OEC	psbP	nucleus	photosystem II oxygen-evolving enhancer/thylakoid lumenal protein 2		100281199	NM_001154118.1	8085721 8079911	XM_002465918.1 XM_002461393.1
		psbQ	nucleus	photosystem II oxygen-evolving enhancer protein 3		542279 100273120	NM_001111878.1 NM_001147568.1	8081712 8054499 8070551	XM_002460775.1 XM_002459163.1 XM_002454016.1
	photosystem II3	psbR	nucleus	photosystem II 10kDa protein		100281646	NM_001154565.1	8071154 8079922	XM_002443957.1 XM_002459295.1
		psbS	nucleus	photosystem II 22kDa protein		542126 100283653	NM_001111758.1 NM_001156554.1	8062389	XM_002456659.1
	PsbT	psbT	chloroplast	photosystem II PsbT protein		1466364	NC_001666.2	4549218	NC_008602.1
		psbW	nucleus	photosystem II PsbW protein		100283816 100283835	NM_001156714.1 NM_001156733.1	8072144	XM_002458533.1
		psbY	nucleus	photosystem II PsbY protein		100281349 100281000 100280994	NM_001154267.1 NM_001153919.1 NM_001153913.1	8074044	XM_002444922.1
	PsbZ	psbZ	chloroplast	photosystem II PsbZ protein		1466358	NC_001666.2	8075499 4549106	XM_002457866.1 NC_008602.1
		psb27	nucleus	photosystem II Psb27 protein		100282043 100281235	NM_001154956.1 NM_001154154.1	8082345	XM_002467868.1
		psb28	nucleus	photosystem II reaction center W protein		100284876	NM_001157771.1	8081314	XM_002456866.1
Cytochrome b6/f complex	cyt b6	petB	chloroplast	cytochrome b6		845192	NC_001666.2	8074926 4549221	XM_002457825.1 NC_008602.1
	cyt f	petA	chloroplast	cytochrome f		845191	NC_001666.2	4549172	NC_008602.1
		petC	nucleus	iron-sulfur protein2	EC:1.10.9.1	100273354 100273026	NM_001147793.1 NM_001147475.1	8058472	XM_002441076.1
	subunit IV	petD	chloroplast	cytochrome b6/f complex subunit IV		845193	NC_001666.2	4549222	NC_008602.1
	subunit V	petG	chloroplast	cytochrome b6/f complex subunit V		845194	NC_001666.2	4549178	NC_008602.1
	subunit VIII	petN	chloroplast	cytochrome b6/f complex subunit VIII		1466360	NC_001666.2	4549130	NC_008602.1
Photosystem I	PsaA	psaA	chloroplast	photosystem I P700 chlorophyll a apoprotein A1	EC:1.97.1.12	845195	NC_001666.2	4549120	NC_008602.1
	PsaB	psaB	chloroplast	photosystem I P700 chlorophyll a apoprotein A2		845196	NC_001666.2	4549119	NC_008602.1
	PsaC	psaC	chloroplast	photosystem I subunit VII		1466379	NC_001666.2	4549153	NC_008602.1
		psaD	nucleus	photosystem I subunit II		100191984	NM_001137408.1
		psaE	nucleus	photosystem I subunit IV		100283327 100283085	NM_001156228.1 NM_001155987.1
		psaF	nucleus	photosystem I reaction center subunit III		100282027	NM_001154940.1	8084161	XM_002463753.1
		psaG	nucleus	photosystem I reaction center subunit V		100285458 100284847	NM_001158351.1 NM_001157742.1	8055848	XM_002460382.1
		psaH	nucleus	photosystem I subunit VI		541685	NM_001111435.1	8063584	XM_002440192.1
	PsaI	psaI	chloroplast	photosystem I subunit VIII		845197	NC_001666.2	4549169	NC_008602.1
	PsaJ	psaJ	chloroplast	photosystem I subunit IX		845198	NC_001666.2	4549181	NC_008602.1
		psaK	nucleus	photosystem I reaction center subunit X		100286020	NM_001158908.1	8079929	XM_002459302.1
		psaL	nucleus	photosystem I reaction center subunit XI		100281679 100383080	NM_001154599.1 NM_001175751.1	8078487	XM_002457227.1
		psaN	nucleus	photosystem I reaction center subunit N		100304072	NM_001165574.1
		psaO	nucleus	photosystem I subunit PsaO		100283848	NM_001156746.1	8075293	XM_002446392.1
Photosynthethic eletron transport	PetE/PC	petE	nucleus	plastocyanin		100281113 100192779	NM_001291636.1 NM_001137975.1	8066782	XM_002436265.1
	PetF/Fd	petF	nucleus	ferredoxin		100280635 100284745 542274 542276 100191704 541619 100283643 541612 100382495 100281226 100280897 101027099 542275	NM_001153553.1 NM_001157640.1 NM_001111874.1 NM_001111876.1 NM_001137133.1 NM_001111374.1 NM_001156544.1 NM_001111367.1 NM_001175232.1 NM_001154145.1 NM_001153817.1 NM_001279470.1 NM_001111875.1	8056764 8054162 8064336 8072966 8068511 8079664 8064335 8062358 8058532	XM_002466676.1 XM_002466615.1 XM_002443660.1 XM_002446366.1 XM_002443658.1 XM_002466101.1 XM_002443659.1 XM_002456628.1 XM_002441136.1
	PetH/FNR	petH	nucleus	ferredoxin--NADP+ reductase	EC:1.18.1.2	100282643 541626 542558 100194249	NM_001155551.1 NM_001111381.1 NM_001112098.1 NM_001139290.1	8067895 8077380 8083923 8079925	XM_002437638.1 XM_002459084.1 XM_002463739.1 XM_002461407.1
	PetJ/cyt c6	petJ	nucleus/chloroplast	cytochrome c6		100382419	NM_001175162.1	8056352	XM_002462997.1
F-type ATPase		atpE	chloroplast	ATP synthase CF1 epsilon subunit		845171	NC_001666.2	4549165	NC_008602.1
		atpB	chloroplast	ATP synthase CF1 beta subunit		845170	NC_001666.2	4549166	NC_008602.1
		atpG	nucleus	ATP synthase CF1 gamma subunit		100284505	NM_001157400.1
		atpA	chloroplast	ATP synthase CF1 alpha subunit		845169	NC_001666.2	4549115	NC_008602.1
		atpD	nucleus	ATP synthase delta chain		100281924	NM_001154843.1	8066424	XM_002454228.1
		atpF	chloroplast	ATP synthase CF0 B subunit		100282566 845172	NM_001155474.1 NC_001666.2	8081476 4549114	XM_002465416.1 NC_008602.1
		atpH	chloroplast	ATP synthase CF0 C subunit		845173	NC_001666.2	4549113 8075500	NC_008602.1 XM_002455638.1
		atpI	chloroplast	ATP synthase CF0 A subunit		845174	NC_001666.2	4549112	NC_008602.1
		atpI	nucleus	ATP synthase protein I		100384340	NM_001176891.1	8074929	XM_002457828.1
Dark reaction-C3	LSU (Rubisco large subunit)	rbcL	chloroplast	ribulose-1,5-bisphosphate carboxylase/oxygenase large subunit	EC:4.1.1.39	845212	NC_001666.2	4549167	NC_008602.1
	SSU (Rubisco small subunit)	rbcS	nucleus	ribulose bisphosphate carboxylase small subunit1	EC:4.1.1.39	542212 100279574	NM_001111824.1 NM_001152571.1	8070647	XM_002450259.1
	Phosphoglycerate kinase	PGK	nucleus	Phosphoglycerate kinase	EC:2.7.2.3	100281237 100274579 100273415 100381624	NM_001154156.1 NM_001148932.1 NM_001147852.1 NM_001174441.1	8077052	XM_002441268.1
	GAPDH/GADPH (glyceraldehyde-3-phosphate dehydrogenase)	GAPDH	nucleus	glyceraldehyde-3-phosphate dehydrogenase (NADP+) (phosphorylating)	EC:1.2.1.12	100282981 100191900 542367 100037774 542333 542718	NM_001155885.1 NM_001137324.1 NM_001111943.1 NM_001112481.1 NM_001111915.1 NM_001112230.2	8056489 8076121	XM_002452356.1 XM_002451574.1
	glyceraldehyde-3-phosphate dehydrogenase1	GAPA	nucleus	cytosolic glyceroldehyde-3-phosphate dehydrogenase	EC:1.2.1.13	542368	NM_001111944.1
	fructose-bisphosphate aldolase cytoplasmic isozyme	FBA	nucleus	fructose-bisphosphate aldolase cytoplasmic isozyme	EC:4.1.2.13	100286050 100283676 542261 100272845 100273196	NM_001158938.1 NM_001156577.1 NM_001111866.1 NM_001147298.1 NM_001147640.1	8078696 8070439 8082275 8073648 8084524 8076279	XM_002458899.1 XM_002455256.1 XM_002437220.1 XM_002450338.1 XM_002442848.1 XM_002453777.1
	Fructose-1,6-bisphosphatase	FBP	nucleus	fructose-1,6-bisphosphatase	EC:3.1.3.11	100284339 100281068 100284739 100216767 100273700	NM_001157234.1 NM_001153987.1 NM_001157634.1 NM_001143166.1 NM_001148112.1	8069388	XM_002438760.1
	transketolase	TKL	nucleus	transketolase	EC:2.2.1.1	100279513	NM_001152512.1	8069074 8085774 8072707 8068395	XM_002437717.1 XM_002446164.1 XM_002439322.1 XM_002437720.1
	Sedoheptulose-bisphosphatase	SBP	nucleus	sedoheptulose bisphosphatase1	EC:3.1.3.37	100282017	NM_001154930.1	8060106	XM_002456602.1
	Ribose-5-phosphate isomerase	RPI	nucleus	ribose 5-phosphate isomerase	EC:5.3.1.6	100285676 100285298 100284771	NM_001158567.1 NM_001158191.1 NM_001157666.1	8069304 8074233 8083931	XM_002450221.1 XM_002442306.1 XM_002463747.1
	Phosphoribulokinase	PRK	nucleus	phosphoribulokinase	EC:2.7.1.19	100279820 100281866 100282845	NM_001152775.1 NM_001154786.1 NM_001155751.1	8071104	XM_002448404.1
	Triosephosphate isomerase	TPI	nucleus	triosephosphate isomerase		100191222 100280823 100272481 100194114 100193000 100286218	NM_001159106.1 NM_001153743.1 NM_001146952.1 NM_001139167.1 NM_001138170.1 NM_001159106.1	8060801 8063311	XM_002455155.1 XM_002462688.1
	Ribulose phosphate 3-epimerase	RPE	nucleus	ribulose-phosphate 3-epimerase	EC:5.1.3.1	100282201 100283478 100274365	NM_001155113.1 NM_001156378.1 NM_001148725.1	8054783	XM_002462586.1
Dark reaction-C4	phosphoenolpyruvate carboxylase	PEPC	nucleus	phosphoenolpyruvate carboxylase	EC:4.1.1.31	100191762 542372 542393 542479	NM_001161348.1 NM_001111948.1 NM_001111968.1 NM_001112033.1	8069872 8058886 8078313 8079083 8079221 8065472	XM_002444159.1 XM_002438476.1 XM_002451810.1 XM_002455279.1 XM_002462134.1 XM_002458476.1
	Aspartate aminotransferase	GOT1	nucleus	aspartate aminotransferase, cytoplasmic	EC:2.6.1.1	100273311	NM_001155533.1
		GOT2	nucleus	aspartate aminotransferase, mitochondrial	EC:2.6.1.1	100274119	NM_001148497.1
	phosphoenolpyruvate carboxykinase	PEPCK	nucleus	phosphoenolpyruvate carboxykinase	EC:4.1.1.49	541622	NM_001111377.1
	pckA	PCK2	nucleus	phosphoenolpyruvate carboxykinase homolog2	EC:4.1.1.49	100279748	NM_001152706.1
	alanine transaminase	GPT	nucleus	alanine transaminase	EC:2.6.1.2	100216685 100282849 100280822	NM_001143092.1 NM_001155755.1 NM_001153742.1	8079194 8063302	XM_002463142.1 XM_002467257.1
	alanine aminotransferase 2	GGAT	nucleus	alanine aminotransferase 2	EC:2.6.1.2	100284842	NM_001157737.1
	pyruvate orthophosphate dikinase	PPDK	nucleus	pyruvate orthophosphate dikinase	EC:2.7.9.1	542759	NM_001112268.1	8063204	XM_002465031.1
	NADP-dependent malic enzyme	NADP-ME	nucleus	NADP malic enzyme3	EC:1.1.1.40	542233 542331 100284598 542209 100286036	NM_001111843.1 NM_001111913.1 NM_001157493.1 NM_001111822.1 NM_001158924.1	8065884 8084360 8075558 8078737	XM_002440689.1 XM_002454984.1 XM_002456295.1 XM_002454985.1
	malate dehydrogenase (oxaloacetate-decarboxylating)(NADP+)	NADP-MDH	nucleus	malate dehydrogenase6	EC:1.1.1.82	542374	NM_001111950.1	8057802	XM_002445625.1
	malate dehydrogenase (oxaloacetate-decarboxylating)(NADP+)	MDH	nucleus	malate dehydrogenase, cytoplasmic	EC:1.1.1.37	100280767 542598 100273428 100274264 100193491 100282134 100856934 100193743 100193663 100272900	NM_001153688.1 NM_001112133.1 NM_001147865.1 NM_001148628.1 NM_001138605.2 NM_001155046.1 NM_001254820.1 NM_001138830.1 NM_001138756.1 NM_001147353.1	8070482 8055966 8054957 8083786 8079364 8065238	XM_002467034.1 XM_002446858.1 XM_002456006.1 XM_002441510.1 XM_002463188.1 XM_002443600.1
		MDH	nucleus	malate dehydrogenase (decarboxylating)	EC:1.1.1.39	100501486	NM_001196190.1	8077468 8067080	XM_002462848.1 XM_002466933.1
		CA	nucleus	carbonic_anhydrase			NM_001153556 NM_001156214 NM_001156651 NM_001153360.1		Sb02g026930 Sb02g027290 Sb03g029170 Sb03g029180 Sb03g029190 Sb03g029200 Sb08g016630

## Sheet: Table S2
Table S2 Identification of photosynthesis transcripts in M.lutarioriparius
Gene	Alias	Best hit in maize and sorghum	Coverage(%)	Similarity(%)	Alignment length(bp)
MluLR17423	Mllhca1	XM_002451576.1	94.668	91.8077	941
MluLR4376	Mllhca2-1	NM_001147864.1	62.1707	94.4083	590
MluLR13406	Mllhca2-2	NM_001147864.1	63.1191	92.4634	943
MluLR16614	Mllhca3	NM_001155126.1	78.2991	98.6917	534
MluLR7405	Mllhca5	XM_002454553.1	94.3586	93.53	1221
MluLR451	Mllhcb1	NM_001154967.1	66.5758	87.31	733
MluLR17401	Mllhcb2	XM_002466818.1	99.162	94.66	355
MluLR17421	Mllhcb4	XM_002462971.1	95.947	93.05	1231
MluLR13525	Mllhcb5	XM_002450518.1	67.7049	97.1081	413
MluLR15714	Mllhcb7	XM_002459942.1	80.6291	96.41	974
MluLR17415	Mlpsb28	XM_002456866.1	91.9192	92.74	455
MluLR17108	MlpsbH	NC_001666.2_72790-73011	45.4918	100	222
MluLR17433	MlpsbI	NC_001666.2_7775-7885	11.5385	100	111
MluLR14810	MlpsbK	NC_001666.2_7199-7384	23.9075	100	186
MluLR17413	MlpsbO	NM_001137113.1	79.8883	98.14	429
MluLR17656	MlpsbQ	XM_002454016.1	48.1436	97.4282	389
MluLR9309	MlpsbR2	XM_002443957.1	25.0405	94.87	309
MluLR6297	MlpsbR1	XM_002443957.1	15.1476	94.54	236
MluLR6011	MlpsbS	XM_002456659.1	100	97.38	381
MluLR10993	MlpsbW	NM_001156733.1	57.7899	83.51	638
MluLR17431	MlpsbY	NM_001153913.1	100	90.28	285
MluLR507	MlpsbZ	NC_008602.1	90.2439	99.1	111
MluLR1158	MlpetB	NC_001666.2_73141-74543	39.3754	99.53	643
MluLR10805	MlpetC1	NM_001147793.1	77.2467	97.205	404
MluLR17425	MlpetC2	XM_002441076.1	100	97.4646	613
MluLR17963	MlpetC3	XM_002441076.1	39.1544	95.87	213
MluLR1158	MlpetB	NC_001666.2_74726-75952	49.4795	98.89	808
MluLR12190	MlpsaC	NC_001666.2_c112005-111760	6.43137	99.19	246
MluLR17398	MlpsaG2	XM_002460382.1	99.0712	96.59	640
MluLR13423	MlpsaG1	XM_002460382.1	89.7412	93.4801	971
MluLR17106	MlpsaI	NC_008602.1	10.009	100	111
MluLR17430	MlpsaJ	NC_001666.2_66513-66641	14.8538	100	127
MluLR17434	MlpsaK	XM_002459302.1	100	96.41	251
MluLR4888	MlpsaL	XM_002457227.1	99.435	93.11	528
MluLR17427	MlpsaN	NM_001165574.1	71.2788	92.71	340
MluLR17403	MlpsaO	XM_002446392.1	80.0234	86.37	685
MluLR18464	MlpetE2	NM_001291636.1	55.2632	82.04	357
MluLR17402	MlpetE1	XM_002436265.1	48.9871	95.54	266
MluLR17404	MlpetF5	NM_001137133.1	87.2491	88.83	739
MluLR18204	MlpetF2	NM_001157640.1	93.9297	90.42	588
MluLR10845	MlpetF6	XM_002441136.1	94.598	88.56	753
MluLR1333	MlpetF1	XM_002466101.1	99.8217	96.79	560
MluLR14708	MlpetF4	XM_002466615.1	43.3944	95.1096	450
MluLR1788	MlpetF3	XM_002466615.1	39.7527	97.3298	450
MluLR16511	MlpetH1	XM_002437638.1	48.0042	96.3886	914
MluLR6248	MlpetH2	XM_002459084.1	97.7419	93.6247	1515
MluLR3366	MlpetH3	XM_002461407.1	98.2759	95.74	1311
MluLR1508	MlpetH4	XM_002463739.1	100	96.1081	1688
MluLR12184	MlatpA	NC_008602.1	40.5104	99.8	1524
MluLR12186	MlatpB	NC_008602.1	35.9337	99.8	1497
MluLR17410	MlatpD	XM_002454228.1	100	95.58	498
MluLR12186	MlatpB	NC_008602.1	9.93759	100	414
MluLR12184	MlatpA	NC_001666.2_35097-36479	33.4662	99.21	1259
MluLR17408	MlatpG	NM_001157400.1	73.784	96.09	895
MluLR508	MlatpH	NC_001666.2_34381-34626	36.1233	100	246
MluLR13458	MlrbcL	NC_008602.1	74.4537	99.93	1431
MluLR899	MlPGK4	NM_001148932.1	81.2935	85.68	1169
MluLR10957	MlPGK1	XM_002441268.1	77.7683	96.63	913
MluLR17306	MlPGK3	XM_002441268.1	79.04	98.3848	494
MluLR16232	MlPGK2	XM_002441268.1	49.3243	97.2593	657
MluLR13205	MlGAPDH1	NM_001111944.1	100	96.4585	703
MluLR6530	MlGAPDH3	XM_002451574.1	98.782	95.28	1622
MluLR17820	MlGAPDH2	XM_002452356.1	90.1902	96.0208	901
MluLR16592	MlFBA4	XM_002437220.1	10.8624	93.89	262
MluLR11855	MlFBA1	XM_002437220.1	100	96.34	975
MluLR17695	MlFBA1	XM_002437220.1	48.5981	97.31	260
MluLR6811	MlFBA3	XM_002453777.1	86.1214	94.54	1390
MluLR5013	MlFBA5	XM_002455256.1	98.834	94.25	1441
MluLR513	MlFBA6	XM_002455256.1	99.6479	97.0885	1132
MluLR17397	MlFBA2	XM_002458899.1	99.7519	96.36	1206
MluLR266	MlFBP1	NM_001148112.1	96.0396	92.34	679
MluLR12372	MlFBP3	NM_001157234.1	72.9323	95.43	679
MluLR17242	MlFBP2	NM_001157234.1	100	97.27	366
MluLR17241	MlFBP4	XM_002438760.1	66.6499	96.1	1329
MluLR17396	MlSBP2	XM_002456602.1	93.7217	93.99	1448
MluLR5957	MlSBP1	XM_002456602.1	96.9065	95.8321	1347
MluLR11354	MlTKL1	XM_002437717.1	100	97.61	794
MluLR859	MlTKL1	XM_002437717.1	100	97.54	367
MluLR14661	MlRPI1	NM_001158191.1	74.4171	87.47	1117
MluLR17469	MlRPI4	NM_001158567.1	97.4624	90.99	1037
MluLR7724	MlRPI3	XM_002450221.1	84.4653	92.9006	1082
MluLR17470	MlRPI2	XM_002450221.1	97.0779	94.16	897
MluLR8745	MlPRK	XM_002448404.1	81.8516	96.46	1114
MluLR16770	MlRPE1	NM_001155113.1	86.6083	91.93	692
MluLR12280	MlRPE2	NM_001155113.1	99.3464	97.7	304
MluLR4032	MlRPE3	XM_002462586.1	92.2242	97.2027	1020
MluLR16399	MlTPI4	NM_001153743.1	95.5298	92.14	1154
MluLR4108	MlTPI1	XM_002462688.1	72.4215	97.9918	646
MluLR17378	MlTPI3	XM_002462688.1	71.7866	95.7416	888
MluLR17607	MlTPI2	XM_002462688.1	81.5789	92.2592	465
MluLR6699	MlPEPC4	NM_001112033.1	100	96.36	2718
MluLR14534	MlPEPC5	NM_001112033.1	45.1729	97.61	627
MluLR17407	MlPEPC1	XM_002438476.1	78.1726	94.37	462
MluLR9397	MlPEPC2	XM_002444159.1	96.4793	93.8384	3124
MluLR16432	MlPEPC3	XM_002458476.1	94.7159	96.8763	3101
MluLR15467	MlPPDK1	NM_001112268.1	99.4279	90.13	869
MluLR17329	MlPPDK3	NM_001112268.1	38.4829	90.38	416
MluLR17298	MlPPDK1	NM_001112268.1	91.2879	87.79	723
MluLR17625	MlPPDK2	NM_001112268.1	25.8454	97.2	214
MluLR722	MlPPDK4	XM_002465031.1	51.9025	97.79	1405
MluLR15447	MlME2	XM_002454984.1	96.7456	95.26	654
MluLR18118	MlME3	XM_002454984.1	85.1421	90.79	659
MluLR4818	MlNADP-ME1	XM_002454985.1	85.1185	95.8867	898
MluLR17400	MlNADP-MDH1	XM_002445625.1	100	95.53	894
MluLR985	MlMDH5	NM_001138756.1	89.313	91.741	1170
MluLR12712	MlMDH4	NM_001138756.1	86.0426	91.1025	1535
MluLR4507	MlMDH3	XM_002463188.1	79.596	92.81	1182
MluLR17419	MlMDH2	XM_002467034.1	99.8444	94.22	1283
MluLR2011	MlMDH6	XM_002466933.1	67.0137	96.65	2060
MluLR17468	MlCA2	NM_001153556.1	81.5764	95.29	828
MluLR17417	MlCA1	NM_001153360.1	72.9447	91.8	488

## Sheet: Table S3
Table S3 Population expression of photosynthesis genes in M.lutarioriparius
Gene	Alias	LZ1	ZZ1	BS1	BH1	DQ1	PZ1	ZZ2	YP1	LZ2	BH2	XS1	DQ2	WQ1	JS1	ZZ3	PZ2	BF1	WQ2	BS2	WQ3	BH3	FX2	YP2	JS2	LJ1	LJ2	PZ3	BF2	XS2	LZ3	BS3	JS3	XS3	FX3	LJ3	BF3	ZJ2	ZJ3	DQ3	BS4	BH4	ZJ4	PZ4	WQ5	ZZ4	LZ4	XS4	PZ5
MluLR451	Mllhcb1	11579.4	3385.31	0	0	37097.4	4331.76	1596.63	23346.3	8282.82	8533.85	729.77	33884	0	13072.8	9987.13	21178.1	0	0	1620.18	5354.46	0	503.72	0	0	57234.1	0	28458.6	0	1381.85	6285.67	0	1081.55	0	32029.7	13456.8	11.7	12203.1	4591.57	2334.46	0	0	45.16	71.53	1222.39	13.05	70.93	257.44	0
MluLR17401	Mllhcb2	7209.78	11057.4	8133.28	8154.9	6421.53	10842.5	9147.26	7506.01	7595.36	8152.35	8580.3	3839.39	6893.05	6324.55	9525	5443.37	3618.6	10378.4	7220.26	8704.03	8566.12	6652.06	7962.84	12483.3	8146.47	9049.71	9661.39	6711.21	10044.6	5161.01	10072.5	11443	8097.8	12850.7	6106.97	5639.7	8638.88	9099.2	5178.28	3284.66	5657.66	7983.07	6754.75	8057.86	13658.9	4770.54	9522.22	5462.3
MluLR17421	Mllhcb4	2499.21	1864.58	4963.37	2806.87	3226.95	3494.52	1687.81	1891.74	3278.67	3063.86	1680.2	1964.14	2568.61	3427.38	3070.84	1285.54	3475.22	2380.13	2296.26	4224.55	1454.25	3402.1	1520.53	2114.61	3245.94	2819.15	3107.91	2485.62	4444.28	2397.63	1753.13	4009.82	1731.04	4132.29	3050.7	1559.33	1993.97	3565.13	2297.6	2548.67	1437.87	1774.06	2017.8	4595.97	2660.03	2515.91	4106.03	4159.96
MluLR13525	Mllhcb5	2839.15	2309.73	3066.04	2603.99	4725.28	3762.41	3061.54	4392.73	2798.48	2908.72	3124.19	2019.13	2670.02	1751.36	3184.95	2848.56	2375.62	3268.48	2163.72	2398.56	2023.86	1890.64	2134.79	5550.31	2083.91	2616.12	1751.44	1830.61	2825.57	4049.5	2654.88	4039.83	1757.54	4237.51	1818.74	1977.74	3306.86	2850.37	1484.87	4395.71	5883.79	9181.17	8838.76	4304.19	5908.21	3100.97	6053.19	4353.43
MluLR15714	Mllhcb7	62.29	82.52	124.68	58.28	112.69	62.84	93.44	87.16	61.24	72.52	71.78	69.19	87.07	69.08	78.33	89.37	94.69	110.18	57.81	107.82	110.28	127.71	70.44	69.67	88.8	64.57	133.55	83.34	78.02	126.26	62.35	62.79	51.45	84.15	88.94	89.22	102.07	97.82	65.57	119.09	57.56	45.17	60.2	97.59	110.93	90.48	111.08	108.95
MluLR17415	Mlpsb28	1405.8	1351.25	1512.49	1476.46	1627	1245.73	1214.52	1665.12	1382.5	1708.01	1603.07	1400.6	2030.91	1373.41	1876.98	1808.2	1270.06	2167.9	1069.24	1454.32	1538.74	1352.98	1352.15	1532.24	1401.76	1126.07	1538.86	1299.36	1005.8	1440.46	1534.71	1739.13	1684.48	1663.6	1103.18	1160.69	1404.52	1481.69	960.4	1303.95	1207.6	946.23	1826.46	1364.91	1396.59	488.16	723.59	796.35
MluLR17108	MlpsbH	185.27	124.56	286.59	328.01	76.08	291.05	338.3	387.29	449.89	325.39	173.9	93.26	224.33	441.82	230.18	165	414.83	96.36	229.95	175.21	171.36	506.54	189.51	189.26	390.33	399.04	303.81	256.6	621.39	369.63	200.64	255.16	160.5	198.18	436.28	272.46	169.82	255.27	282.63	2087.91	730.78	1419.65	556.5	315.35	238.7	546.9	544.92	467.46
MluLR17433	MlpsbI	38.71	84.86	158.57	71.39	80.84	88.48	88.29	269.73	101.26	72.13	51.92	118.37	102.62	195.1	54.48	74.98	148.7	83.87	201.09	215.85	142.56	277.14	137.26	156.63	111.44	90.07	200.82	69.16	243.8	244.21	126.18	54.3	133.28	109.54	111.46	135.94	190.44	229.06	106.03	183.75	129.36	148.44	117.3	112.74	113.85	245.87	184.47	94.69
MluLR14810	MlpsbK	69.93	113.58	257.02	155.52	85.15	196.12	175.48	350.44	178.36	174.9	116.53	79.1	104.6	435.98	121.92	121.17	450.32	79.94	169.44	244.21	170.04	413.06	220.66	92.86	197.59	171.65	252.1	92.8	491.86	498.27	192.58	128.49	254.04	164.96	204.15	300.5	143.73	199.17	138.89	393.46	301.67	328.54	327.94	164.29	164.98	266.77	278.45	184.91
MluLR17413	MlpsbO	7381.34	6170.24	5403.02	8532.7	5813.91	6790.86	5163.82	5436.99	4875.96	5153.38	8543.78	2992.38	3415.49	3567.06	8155.35	4142.78	3535.76	6501.79	3625.44	4647.8	4131.8	3356.03	4207.08	10842.9	3836.98	6740.85	4135.13	2508.02	4404.77	3696.21	7584.84	9041.49	3707.09	3815.9	3107.02	3019.88	7144.3	5770.15	4238.9	8878.74	7638.41	11400	14680.7	9171.79	11830.8	6379.26	10800	4548.46
MluLR17656	MlpsbQ	29.73	48.17	52.09	26.89	68.86	45.37	31.64	461.81	48.86	37.1	38.91	38.46	28.86	29.47	47.87	22.56	23.72	163.15	82.58	69.98	56.87	40.38	291.37	71.18	249.89	33.58	21.11	574.04	27.28	41.15	1766.21	17.36	31.36	82.49	31.62	145.43	46.44	218.48	45.34	43.23	441.89	95.11	70.57	181	2004.94	26.87	123.8	9.15
MluLR9309	MlpsbR2	8.04	50.53	24.65	28.49	27689.4	15.72	24.03	35.05	55.97	89.8	39.09	7816.63	33.64	22.81	40.35	163.11	5235.27	13518	34.89	18614.2	10554.7	11007.1	39.1	57.61	30.48	4917.66	191.86	32.85	76.7	128.75	32.16	13326.1	26.7	53.83	7.54	5135.75	75.25	6342.18	11389.2	7965.18	14117.3	8397.91	10512.3	223.89	11751.4	2129.88	2625.12	6443.56
MluLR6297	MlpsbR1	1331.36	1334.69	570.1	557.61	3882.31	46.69	412.5	83.5	233.99	340.81	525.5	540.19	5588.49	75.6	404.89	749.04	266.65	77.54	1383.39	79.97	1209.1	459.25	483.66	35.19	357.47	1512.02	2941.81	352.23	313.77	43.78	70.64	342.1	72.11	86.28	362.2	382.27	783.67	86.73	1981.35	2938.93	1028.66	2031.04	875.12	1093.42	386.9	221.19	280.46	329.92
MluLR6011	MlpsbS	8116.14	8664.57	6440.74	6107.75	12256.3	6003.71	7043.49	8049.65	7792.96	7382.11	8866.97	9514.11	15287.1	8307	7865.79	13796.1	7446.88	11772.1	6663.51	8888.67	9849.69	5916.48	7115.88	10062	7475.63	5723.55	7589.73	6210.77	5034.54	5434.67	7502.86	7229.37	7404.16	9798.09	6474.21	5486.8	6808.78	9174.37	4098.44	11616	14481.8	8551.76	17913.6	10895.1	12038	6656.49	10830.7	9725.87
MluLR10993	MlpsbW	1025.38	1272.32	1275.01	875.96	2170.7	986.85	964.81	1470.1	841	914.02	1035.54	1518.24	1715.56	992.93	1002.4	1712.62	796.76	1684.89	1397.54	2081.63	1536.35	1084.23	1500	848.05	634.4	668.75	1233.97	777.61	742.14	1461.66	1939.74	513.77	1762.02	1621.62	736.01	728.93	1333.09	1184.34	908.73	796.67	829.06	849.62	1148.41	990.21	949.46	434.29	655.26	716.81
MluLR17431	MlpsbY	2581.97	8504.01	11497.8	3182.69	8799.01	4315.41	6958.23	13774.1	3412.67	2036.18	2482.67	4844.3	9791.75	8796.32	2132.93	8487.57	3062.67	10430.4	9402.52	13432.8	8972.94	14339.5	7023.8	2275.84	3931.05	2015.08	8904.16	2126.79	1715.12	10609.1	8467.54	1848.43	7597.6	11341.9	4742.31	5787.57	12739.3	6834.03	7046.96	2728.88	4008.59	2915.74	2025.72	3537.52	3779.68	908.35	1665.49	3083.16
MluLR507	MlpsbZ	1615.63	3071.1	2067.04	1668.1	0	4508.38	1941.54	2672.57	2099.31	2909.88	3187.95	0	0	5050.11	2239.88	0	6265.31	1327.12	3500.87	3411.7	2284	4454.59	2508.98	1832	2210.37	2416.7	2483.61	2819.39	2888.11	7680.99	1094.2	1302.68	1565.35	2212.42	5089.49	1374.65	1395.21	1626.14	3218.96	27540.2	6070.77	11188.7	3045.25	2444.78	3779.34	4519.67	5000.65	3070.48
MluLR1158	MlpetB	300.41	190.99	379.31	345.71	172.78	303.64	410.52	546.48	377.69	363.45	233.43	144.23	2355.02	627.86	180.41	241.1	397.6	181.98	396.95	1253.76	578.42	708.31	312.74	240.87	354.63	380.05	359.49	354.85	713.05	1553.38	1220.86	278.53	340.91	759.85	369.92	384.19	251.14	271.46	342.93	2910.84	985.82	1654.62	912.35	302.71	217.6	462.85	562.91	523.42
MluLR1158	MlpetD	300.41	190.99	379.31	345.71	172.78	303.64	410.52	546.48	377.69	363.45	233.43	144.23	2355.02	627.86	180.41	241.1	397.6	181.98	396.95	1253.76	578.42	708.31	312.74	240.87	354.63	380.05	359.49	354.85	713.05	1553.38	1220.86	278.53	340.91	759.85	369.92	384.19	251.14	271.46	342.93	2910.84	985.82	1654.62	912.35	302.71	217.6	462.85	562.91	523.42
MluLR10805	MlpetC1	2803.77	4821.81	2571	2866.97	3130.75	1515.82	2522.15	3489.18	4437.84	2378.3	6164.35	2746.36	5970.28	4737.73	2040.33	6457	3975.6	6528.44	3965.24	4955.67	6772.11	2627.05	5298.85	2426.32	1709.8	1960.48	5127.87	2021.3	4066.33	2406.42	6176.97	2432.36	5081.26	7219.9	1720.36	3149.32	6744.83	3816.57	2525.47	5596.31	4944.75	3107.76	3207.28	5027.63	5732.63	1538.27	4324.53	2858.01
MluLR17425	MlpetC2	1884.62	3245.57	3417.52	2823.07	3520.51	2285.47	3066.93	3718.54	2456.06	3023.54	3386.92	1767.34	3699.1	2867.72	2774.52	4295.03	2358.59	4035.55	2414.69	3421.35	3818.02	1801.66	2712.14	2278.34	2659.87	1881.91	1799.54	3039.82	2448.7	3028.03	2196.11	3095.76	2889.06	3801.99	2551.69	2877.92	3843.54	3565.37	1550.43	2987.88	2814.02	2782.8	4138.92	3545.36	2923.6	2185.37	3707.2	1820.11
MluLR17963	MlpetC3	1498.88	2427.65	1866.68	1576.64	2625.64	1518.82	3266.73	2006.95	1630.02	1934.88	2251.71	2091.59	3215.87	1656.74	1829.15	3269.7	1004.45	2950.68	1906.55	10927	3030.91	16773.4	1696.69	2104.43	1186.35	1033.98	2038.18	916.29	1032.23	12059	2802.97	1244.23	2375.1	2299.8	1521.66	4784.26	4009.55	2462.02	2896.53	1281.26	1678.76	1339.67	2432.15	2383.5	6947.73	736.9	1156.45	1508.83
MluLR17423	Mllhca1	1671.48	2250.72	3060.58	1859.38	1859.66	2287.33	2151.23	2273.9	2199.22	1931.37	2001.57	1080.09	2994.92	3671.96	1860.22	1705.26	1321.93	4644.66	2015.63	2302.37	1281.27	2176.39	3327.59	2214.39	1597.63	1709.63	1819.83	1521.53	2507.96	1395.18	4990.67	2335.01	1736.04	2579.43	1427.56	1438.07	2524.92	1899.34	1763.28	1597.36	2095.82	3035.83	5523.18	2619.68	3970.04	1929.71	3553.5	4983.7
MluLR4376	Mllhca2-1	70.33	112.08	218.84	54	109.63	65.27	130.6	130.68	99.65	58.08	65.18	83.24	144.91	145.13	83.61	79.23	92.64	161.72	154.37	250.49	134.98	186.41	109.26	134.94	100.56	64.83	141.24	58.24	71.81	135.09	151.36	53.67	105.18	163.1	80.47	58.67	185.43	100.21	100.83	176.53	111.56	276.81	262.85	132.63	331.99	69.85	407.76	81.87
MluLR13406	Mllhca2-2	38.09	73.77	79.6	39.67	74.75	61.28	75.85	57.76	48.14	45.86	54.29	32.33	51.46	75.43	57.36	41.47	40.42	72.64	135.55	99.2	64.39	62.28	45.67	74.44	31.8	45.18	59.38	40.42	58.51	67.16	68.27	68.68	48.07	73.78	43.52	28.06	84.22	51.75	193.84	79.01	78.49	168.13	143.43	75.29	59.65	59.25	112.92	89.71
MluLR16614	Mllhca3	2134.15	2469.11	2918.14	1962.68	4946.79	1826.51	2834.96	2177.08	2284.84	1825.34	3686.22	1593.4	2048.89	2100.71	3703.26	3889.19	1886.89	1876.87	2287.95	2310.29	1698.05	2837.51	1712.22	2491.02	1626.75	3028.05	2199.97	1836.32	3195.54	2014.64	2055.59	2320.47	1943.69	2508.41	3351.91	1758.42	2737.82	1745.78	1840.34	2432.14	3621.37	4095.74	3398.89	3239.71	3580.88	2563.09	4157.17	2960.17
MluLR7405	Mllhca5	171.24	232.44	309.41	289.37	336.55	235.56	279.99	320.98	229.63	253.44	302.92	237.56	286.25	207.08	301.98	244.1	130.99	232.05	226.86	211.49	185.89	195.53	169.14	212.25	101.86	151.38	187.94	171.27	94.85	154.33	489.1	309.19	163.09	240.07	122.12	113.24	316.4	198.39	244.34	346.09	312.71	343.05	176.35	350.44	400.08	209.94	424.76	178.88
MluLR12190	MlpsaC	39.4	56.88	76.48	62.82	124.93	57.93	75.57	107.91	77.98	78	59.21	105	196.73	80.22	53.2	74.85	97.27	311.46	61.44	104.82	93.25	114.93	97.65	45.34	78.76	51.62	179.21	44.78	100.79	107.2	76.12	47.37	72.77	116.47	108.94	62.47	75.33	60.52	54.31	178.59	91.93	180.05	70.56	126.41	52.76	218.09	132.81	58.15
MluLR17398	MlpsaG2	2424.65	2988.66	3903.82	2836.88	3150.58	2928.1	1370.42	3137.68	2254.22	2075.28	2583.78	1400.58	2090.04	1617.51	2118.22	1831.76	1402.87	2318.05	2004.73	2762.96	2291.83	2087.94	2107.8	3211.44	1381.1	2005.9	2164.15	866.9	0	1786.59	4533.49	2857.53	2374.29	3049.96	1297.11	1106.86	2948.25	1864.94	2007.44	2728.37	3403.67	6031.53	3288.76	3326.39	3025.09	1793.81	3019.96	1201.33
MluLR13423	MlpsaG1	4948.55	8296.2	1118.42	9452.37	1656.76	10332.9	7650.38	7439.1	34206.9	3331.46	9115.89	501.56	7092.82	6665.77	1299.72	964.01	5655.41	746.07	597.39	1020.99	7650	394.39	7072.08	1692.27	5393.89	945.24	1404.49	2430.54	0	5450.8	15171.9	0	7208.57	10337.3	4758.59	3904.57	7997.96	634.31	5185.77	1177.87	1224.18	3124.51	2402.6	1279.65	995.37	9664.1	2917.94	529.67
MluLR17106	MlpsaI	35.38	31.25	95.64	74.21	36.75	91.78	124.02	127.04	93.49	92.5	24.75	20.06	38.18	111.53	53.43	30.02	105.66	49.63	83.33	91.37	51.49	120.2	72.1	118.98	69.75	78.9	75.45	48.26	137.26	167.31	91.36	84.47	56.75	54.11	78.83	85.87	72.12	73.49	55.87	1009.83	393.78	662.89	232.5	90.2	69.22	155.46	254.78	112.28
MluLR17430	MlpsaJ	19.79	59.1	90.94	45.65	126.18	65.1	61.38	144.45	55.32	50.89	33.25	89.57	348.78	95.63	53.98	70.12	97.22	81.13	82.23	152.26	51.86	89.34	92.89	35.58	59.87	37.14	116.06	45.58	100.48	107.55	75.59	50.55	85.79	108.7	80.16	69.78	42.49	217.31	51.12	263.42	100.99	237.24	158.15	391.05	38.51	106.82	130.53	90.14
MluLR17434	MlpsaK	7015.21	18383.2	11287.9	10444.8	15328.6	14372.2	12287.7	9759.65	9525.73	11596.3	12720.9	9794.97	8661.65	10391.7	17473.3	12704.1	7237.66	15044.3	8980.37	18982.2	10279.3	14576.3	8104.08	10832	9153.83	9599.1	8835.54	8378.52	10390.2	13957	16156.4	13072.4	10690.8	13712.9	7937.39	4562.5	13418.4	7453.05	7281.05	7033.05	12750.1	14800.4	17138.3	11856.3	18832.8	4822.06	11708.5	5895.09
MluLR4888	MlpsaL	11856.3	16099.6	15573	9498.6	12748.8	12658	11836.8	10804.4	9637.43	10729.1	12601.7	9901.47	8767.34	7335.36	15470.9	14700.9	8212.71	14360.3	9359.24	11631.5	10851.4	10621.8	9127.49	11359.1	6802.36	7753.35	7971.79	7186.39	7897.7	12038.4	15189.9	11354.6	12413.7	12225.2	7152.2	7547.67	15133.6	8462.57	10447.6	6729.16	9748.05	13387.2	11121.6	12584.4	13665.8	4421.05	11468.3	6589.94
MluLR17427	MlpsaN	2431.38	2636.59	4460.15	3687.73	3327.33	4017.94	3385.2	3290.52	2964.06	4422.8	4331.37	2647.69	3652.03	2440.53	4570.01	3151.98	2178.38	2772.28	2980.34	2954.6	2841.35	2347.51	2655.84	4164.57	1922.92	2398.46	2850.35	2049.88	2115.19	2881.77	7617.97	4334.52	2727.3	3466.77	1682.05	1437.41	3626.68	3644.59	1969.82	5725.94	6832.52	8625.27	7714.9	7200.65	7307.92	2686.02	5658.59	3456.02
MluLR17403	MlpsaO	2271.82	2192.85	1950.34	2167.53	2089.43	3264.23	2452.04	1376.84	1948.78	2357.28	2976.56	1252.21	1436.82	1000.46	3154.88	1394.95	1178.82	1862.89	1620.03	1529.18	1311.91	748.34	1358.37	3613.39	1107.16	1582.97	916.24	646.92	1224.82	835.09	3993.17	2478.11	1449.96	2000.6	1087.38	661.29	1749.01	1608.44	800.02	2704.62	3150.95	7534.54	4086.76	3296.03	4542.09	1672.05	4670.37	969.95
MluLR18464	MlpetE2	23.17	60.8	42.08	41.2	156.91	47.67	27.32	47.2	23	69.62	28.96	104.95	92.29	26.44	47.51	54.91	38.36	74.91	140.46	448.58	51.42	73.65	45	45.48	23.42	24.13	82.02	25.97	24.43	52.87	204.49	37.6	89.46	144.35	51.69	42.61	62.76	52.53	23.73	550.91	22.77	34.6	58.46	207.76	86.49	182.6	37.1	14.61
MluLR17402	MlpetE1	9923.71	6972.95	12117	9043.16	5679.72	9836.21	8391.17	9077.33	9530.75	7193.24	10776.1	3779.97	7782.07	7764.28	9672.46	5758.88	6607.28	7901.31	7967.58	9547.2	6337.62	6964.77	5483.76	14867	6448.65	7385.98	6814.66	4771.9	8494.65	6175.55	8648.71	9634.7	5970.55	7627.65	5175.65	3288.37	8352.26	6521.82	6899.33	11648.9	12491.8	14475.5	15062.1	12197.1	15066.1	5994.72	11889.1	8987.14
MluLR17404	MlpetF5	11.36	16.46	23.81	8.36	37.91	7.97	37.59	27.72	10.25	13.67	43.75	1550.62	228.25	15.44	17.07	13.98	36.13	65.52	20.37	16.67	26.54	16.21	41.3	42.56	17.67	29.02	170.4	10.4	32.45	24.79	11.19	11.55	38.09	25.36	11.3	1207.23	35.71	25.56	80.44	33.81	84.29	60.27	79.76	37.06	34.97	19.03	61.55	25.02
MluLR18204	MlpetF2	100.79	292.79	216.08	141.79	236.23	169.39	202.15	219.46	75.42	101.84	182.1	118.56	210.44	118.73	179.18	152.26	103.91	369.22	225.18	263.45	255.45	115.99	96.03	173.68	160.76	91.18	281.69	111.94	91.36	155.93	288.61	130.92	278.92	362.14	115.45	102.25	181.51	200.1	169.3	102.3	151.33	76.53	187.82	144.71	195.85	52.8	86.64	105.37
MluLR10845	MlpetF6	21.68	11.51	10.05	8.7	61.71	22	46.87	16.13	9.28	39.93	13.71	14.39	33.77	12.28	14.09	10.31	10.44	29.15	30.53	25.78	28.65	21.47	20.69	21.84	23.25	24.3	29.5	26.01	44.97	20.58	23.58	17.68	32.96	11.47	14.99	28.64	812.51	17.87	11.61	0	22.72	0	20.26	0	88.81	37.95	63.73	0
MluLR1333	MlpetF1	771.27	572.82	538.34	553.11	1033.43	704.5	471.26	645.99	453.63	827.49	676.09	946.63	841.51	740.11	866	855.68	867.6	861.65	664.61	949.98	757.24	640.28	719.91	680.47	615.38	569.63	746.67	1182.67	704.27	941.04	486.47	660.69	1335.44	725.69	609.36	655.03	919.76	765.34	522.97	256.69	581.76	335.21	300.9	360.15	262.26	264.38	196.36	459.86
MluLR14708	MlpetF4	46.94	35.05	43.24	38.94	45.87	39.71	44.76	49.84	51.05	42.93	72.77	35.91	48.2	57.58	56.65	46.71	48.14	46.63	33.67	48.04	37.88	36.27	1260.57	49.61	37.07	30.15	42.79	39.91	41.2	38.76	32.04	51.38	74.91	36.69	29.92	30.36	49.02	33.3	49.03	47.68	38.51	47.61	71.66	57.72	61.77	40.94	68.13	44.6
MluLR1788	MlpetF3	34.89	48.8	69.17	40.47	53.16	40.95	52.04	54.3	38.28	43.4	62.66	68.23	74.22	58.89	45.03	77.48	48.31	52.11	55.65	30.32	39.91	51.79	32.84	64.55	38.53	52.07	57.75	46.17	29.86	47.18	60.01	57.13	63.51	56.64	28.15	31.56	78.86	52.01	30.46	162.9	35.61	67.01	65.41	80.76	64.65	48.79	82.11	52.73
MluLR16511	MlpetH1	21243.3	27629.4	517.31	15065	5019.46	2222.93	40139.3	21311.7	27807.1	20039.4	1753.35	4631.73	57817.2	40254.9	2290.08	3031.95	19414.4	40194.1	39811.5	21349.9	30796.7	2522.47	2481.07	29789	2199.46	2241.16	3395.77	20083.7	2342.87	817.18	24811.6	19306	3582.65	1747.18	20544.7	34410.6	3781.53	7629.58	2545.64	7001.25	35296.9	31929.2	7196.46	7205.63	656.47	45779.4	680.05	45074.8
MluLR6248	MlpetH2	2267.9	2519.4	1934.37	2424.97	2432.81	1723.66	2276.56	2122.7	1813.79	2950.7	2908.18	1853.17	2451.01	1753.52	2714.79	3601.5	1410	2657.96	1755.85	1340.37	2979.22	901.52	1832.12	2215.94	1810.27	2142.61	2382.56	2442.73	1691.47	1715.46	2639.25	2475.94	1962.41	2506.38	1350.09	1873.46	1917.75	2413.99	1773.36	2055.58	2693.09	2288.84	3157.51	3737.56	4120.21	2649.15	3158.71	2579.36
MluLR3366	MlpetH3	47.6	35.11	52.12	15.29	62.73	20.23	11.96	29.79	10.34	22.13	22.77	46.88	203.92	21.09	19.45	52.56	25.88	43.85	22.73	48.12	50.83	12.31	38.36	25.32	16.04	17.97	221.94	18.88	29.26	19.28	25.3	25.42	33.97	36.8	19.57	24.58	23.58	21.64	15.14	39.71	73.02	18.17	24.5	133.13	19.68	89.09	22.22	20.07
MluLR1508	MlpetH4	12.72	20.23	14.31	23.23	27.72	20.15	17.95	40.52	10.89	17.04	15.88	39.24	25.31	20.58	14.29	21.53	17.61	24.63	23.5	21.18	17.26	22.74	29.02	13.37	15.62	14.77	33.17	52.95	37.44	39.71	47.72	10.6	18.95	16.23	15.2	30.99	45.02	37.49	26.44	112.94	302.95	35.71	393.69	74.16	261.8	12.93	228.39	9.65
MluLR12184	MlatpA	462.58	769.44	1287.19	547.01	562.6	428.52	1586.58	1937.7	754.66	549.44	498.08	762.63	1208.84	1686.08	546.82	824.7	1052.28	602.7	1200.39	1089.64	869.47	1998.45	1094.21	290.59	555.93	567.66	1275.36	589.12	903.72	2104.12	1006.15	478.44	769.62	1181.69	545.41	1190.91	1171.67	1342.18	456.43	4161.87	2078.66	4836.59	2512.37	2028.99	1601.52	2327.12	2436.52	1407.16
MluLR12184	MlatpF	462.58	769.44	1287.19	547.01	562.6	428.52	1586.58	1937.7	754.66	549.44	498.08	762.63	1208.84	1686.08	546.82	824.7	1052.28	602.7	1200.39	1089.64	869.47	1998.45	1094.21	290.59	555.93	567.66	1275.36	589.12	903.72	2104.12	1006.15	478.44	769.62	1181.69	545.41	1190.91	1171.67	1342.18	456.43	4161.87	2078.66	4836.59	2512.37	2028.99	1601.52	2327.12	2436.52	1407.16
MluLR12186	MlatpB	79.53	92.65	136.63	99.11	107.54	116.14	151.73	243.52	95.47	116.92	124.62	114.21	178.84	198.55	103.2	93.31	142	218.67	184.1	270.67	148.22	191.06	142.71	117.76	117.04	109.7	227.79	98.51	262.79	260.92	476.37	103.87	145.31	142.54	87.1	159.51	150.48	152.28	117.94	2057.25	535.91	2022.48	518.55	171.56	147.18	177.69	267.03	146.5
MluLR12186	MlatpE	79.53	92.65	136.63	99.11	107.54	116.14	151.73	243.52	95.47	116.92	124.62	114.21	178.84	198.55	103.2	93.31	142	218.67	184.1	270.67	148.22	191.06	142.71	117.76	117.04	109.7	227.79	98.51	262.79	260.92	476.37	103.87	145.31	142.54	87.1	159.51	150.48	152.28	117.94	2057.25	535.91	2022.48	518.55	171.56	147.18	177.69	267.03	146.5
MluLR17410	MlatpD	1324.53	840.51	1577.39	1416.84	1242.52	1183.27	1263.44	1313.11	1077.74	1166.39	1974.7	645.29	762	1160.03	1312.73	819.39	796.09	1239.79	990.81	889.63	1083.91	1195.3	970.14	1686.14	1061.7	1135.12	1222.72	819.12	898.3	994.02	1029.03	1576.77	864.22	1290.63	804.96	634.33	2009.16	1272.23	1109.12	1710.69	1607.02	2030.25	2164.42	1295.01	1918.85	859	1398.32	876.5
MluLR17408	MlatpG	2850.75	2820.87	3109.03	2379.75	3589.97	1929.65	2931.49	2763.88	2248.87	749.37	2135.25	1108.55	2184.36	1984.8	1727.11	1903.64	1510.37	2463.78	3043.26	1973.62	2362.35	2360.85	1003.65	2484.61	2533.09	2368.98	2617.77	1898.36	2584.21	2039.34	2564.12	2442.2	1777.03	2828.41	1480.43	1655.12	2874.82	1787.65	3014.18	3207.97	2762.62	2955.04	3208.74	2636.58	3029.09	2281.75	3614.63	2510.2
MluLR508	MlatpH	321.15	790.66	683.52	370.33	333.19	372.27	1289.34	1304.62	577.96	601.91	447.19	426.26	1110.26	685.29	505.25	542.58	747.96	649.74	1122.4	836.25	521.21	916.97	773.34	262.31	262.23	370.65	771.71	453.34	387.25	931.21	1084.32	358.83	513.01	937.08	414.67	698.69	908.5	671.79	599.26	4232.99	2103.14	4474.83	1942.91	1743.14	1209.88	1443.18	1899.11	1080.05
MluLR13458	MlrbcL	165.09	1015.32	886.23	543.63	404.41	576.38	848.83	1259.92	570.46	708.43	376.43	536.67	639.44	1791.14	489.15	582.92	676.28	660.71	1086.32	1931.04	1280.69	1283.61	867.9	215.85	696.49	972.21	755.47	745.67	1164	1617.08	991.38	685.5	727.17	782.38	551.45	845.4	1595.01	758.5	943.57	11049.1	4367.84	14043.1	4640.49	579.77	625.93	470.81	901.54	1151.04
MluLR899	MlPGK4	46.54	41.67	22.98	19.33	39.22	57.35	18.25	93.16	31.28	37.78	49.42	49.07	767.02	46.21	40.87	34.99	50.39	52.62	55.59	45.79	38.68	22.65	26.27	28.31	42.39	28.31	34.52	40.71	20.02	32.57	117.37	19.84	300.33	31.78	65.11	42.06	43.31	55.58	25.18	28.94	47.2	261.83	112.04	34.36	28.68	1127.01	33.44	61.16
MluLR10957	MlPGK1	989.13	1133.89	1103.5	1198.33	1371.12	1199.19	1466.29	1150.59	1415.08	1161.86	1631.13	984.84	1201.36	1105.21	1154.39	1150.71	1301.18	1523.45	1155.89	1194.45	1483.88	755.33	877.53	1880.62	1041.73	976.31	948.23	770.61	909.13	623.41	1582.96	1135.78	950.55	974	1373.58	793.7	959.04	1155.94	948.9	2792.94	2897.24	1760.78	3127.84	2164.09	2238.63	2341.89	3297.01	2988.76
MluLR17306	MlPGK3	932.7	700.46	829.05	1380.68	656.09	1147.24	1056.99	859.17	1469.62	1098.96	1521.1	624.21	671.67	889.87	1225.48	428.24	1574.58	1033.76	813.27	567.47	881.91	756.42	634.68	1368.1	1087.41	1080.42	689.97	906.11	662.72	574.68	673.48	1134.73	581.89	854.07	1084.85	641.1	618.72	958.54	623.18	1569.24	1547.67	1177.97	1942.69	2544.89	1558.92	2433.06	3226.08	2259.08
MluLR16232	MlPGK2	1276.25	1402.19	1288.84	1167.61	1253.89	1180.12	1352.57	1607.59	1353.33	948.42	1372.45	980.1	1247.29	1247.33	1379.81	1168.31	851	1793.91	1100.49	904.35	1489.28	1067.28	840.53	1438.12	1254.15	1084.89	1277.92	894.11	756.52	668.23	805.23	1103.48	971.64	1327.62	1296.72	875.23	1363.88	1318.72	1198.84	1696.94	1561.38	1378.52	1429.6	2173.8	2084.82	1424.07	1867.93	1515.27
MluLR13205	MlGAPDH1	4479.39	4725.78	5099.47	5192.85	5246.32	4850.24	6013	4477.31	4379.47	4276.53	5729.06	2220.93	2487.84	2288.37	5030.82	3502.12	2682.08	6523.2	4067.08	3405.4	5931.56	2646.49	2139.48	3334.37	3945.06	3707.97	4775.85	2636.93	3287.79	2736.57	6698.25	5271.91	2569.12	3202.67	2562.43	2023.73	4986.73	2822.14	3325.82	5445.79	4996.1	6493.11	7237.16	6352.65	8755.13	3458.57	7372.68	3928.31
MluLR6530	MlGAPDH3	7.57	16.01	9.49	10.76	56.61	0	11.21	18.44	13.66	18.14	10.35	34.59	21.69	22.92	10.88	24.8	13.4	20.85	16.97	12.64	15.98	12.19	7.98	12.03	9.18	12.81	17.79	22.28	15.61	12.35	20.1	12.37	15.21	15.46	7.9	14.2	111.4	18.75	26.39	830.29	23.25	16.79	19.05	88	21.65	364.97	12.12	20.18
MluLR17820	MlGAPDH2	353.89	214.12	205.38	258.23	305.42	310.69	212.14	124.8	177.31	396.37	359.38	397.52	194.09	230.68	353.19	382.18	209.66	291.94	219.62	113.51	173.59	120.51	236.28	232.54	145.87	207.46	114.65	202.99	171.74	124.27	253.55	268.87	238.98	325.02	111.91	261.06	185.24	390.04	131.02	165.43	140.87	120.69	83.3	172.05	98.93	174.97	150.87	88.96
MluLR16592	MlFBA4	53.16	61.02	55.69	58.95	87.62	34.52	49.62	103.63	40.27	44.24	50.19	62.94	100.91	49.96	46	69.82	59.67	69.98	47.25	67.61	60.2	49.74	31.38	20.96	37.23	33.59	42.28	77.3	85.07	117.8	70.38	57.34	65.25	76.61	36.7	35.43	76.12	62.01	50.36	64.3	70.37	25.63	90.69	72.23	148.95	62.93	99.68	89.17
MluLR17695/MluLR11855	MlFBA1	298.985	649.215	360.75	293.825	1154.32	245.525	437.17	591.2	302.65	254.67	360.46	245.885	789.79	499.93	318.085	440.28	225.35	380.76	310.215	839.61	774.765	499.225	598.975	352.25	274.005	248.515	471.695	342.25	310.57	894.34	317.52	260.01	247.715	662.535	250.685	283.375	889.5	207.35	547.875	559.225	760.16	477.845	991.83	610.805	513.68	310.075	455.73	230.51
MluLR6811	MlFBA3	109.69	74.76	86.86	94.88	121.61	92.7	88.01	60.87	74.62	92.34	107.19	76.49	79.87	44.04	99.08	81.85	76.36	78.37	91.33	156.78	60.2	63.38	90.12	170.2	75.02	104.09	59.81	67.23	57.36	30.51	54.47	121.06	72.03	64.04	65.17	50.48	66.22	68.09	69.02	43.48	150.32	106.08	121.63	72.14	89.56	69.95	86.12	101.05
MluLR5013	MlFBA5	7.73	18.02	16.18	10.68	52.25	12.74	270.85	14.23	13.44	22.83	21.01	74.72	32.81	18.23	27.77	80.26	77.89	25.94	14.95	16.64	18.02	17.69	918.48	15.54	19.17	18.33	24.2	20.26	16.96	46.94	17.45	22.19	27.44	24.85	14.57	24.07	19.22	12.25	13.01	20.61	21.51	18.85	23.82	47.52	22.25	30.97	19.11	17.3
MluLR513	MlFBA6	12.1	12.14	13.25	8.9	23.86	11.08	14.33	12.54	8.96	11.72	12.01	26.63	21.26	18	15.18	31.17	11.01	23.91	328.42	0	13.77	9.89	17.02	16.45	37.32	12.65	6.77	10.77	10.44	17.72	142.29	8.75	2619.76	537.59	7.86	86.84	29.12	20.62	68.13	126.03	91.46	11.37	33.86	15.82	23.9	9.21	11.91	13.19
MluLR17397	MlFBA2	515.34	316.85	185.4	490.04	512.28	421.84	182.5	252.41	268.24	346.06	492.78	293.47	373.13	284.14	380.57	214.23	308.68	375.86	349.97	289.91	261.02	301.37	383.27	612.82	329.11	384.35	157.17	339.66	302.76	131.3	259.13	529.43	395.31	408.62	311.32	281.43	197.57	327.1	151.88	182.68	486.24	356.67	421.2	142.57	193.66	228.76	129.69	322.95
MluLR266	MlFBP1	460.91	516.46	424.45	669.54	647.85	574.12	654.55	503.66	498.93	743.02	856.17	477.17	792.84	414.02	890.56	777.04	821.69	418.99	411.05	379.31	405.54	428.39	345.38	716.34	472.57	592.71	531.67	425.18	450.75	594.86	566.91	732.83	422.52	518.6	341.61	374.27	543.63	536.82	430.94	1048.85	1141.01	1117.76	1204.31	1416.19	837.62	884.13	1346.42	598.67
MluLR12372	MlFBP3	263.56	380.69	555.44	366.79	446.74	195.73	343.06	437.13	326.44	311.46	401.25	379.01	547.57	400.02	335.19	363.67	264.07	478.78	346.39	322.16	362.69	310.18	326.83	327.26	213.96	301.55	320.52	299.12	191.44	288.57	523.62	484.55	322.09	374.76	155.11	341.69	543.66	403.07	351.48	404.58	302.95	392.9	360.79	402.55	400.93	168.27	352.95	353.34
MluLR17242	MlFBP2	620.88	1118.79	1205.09	967.13	964.07	489.05	725.17	1047.14	737.47	809.22	1117.14	710.96	901.33	849.87	883.01	761.1	498.19	1367.63	736.22	819.79	923.83	672.75	793.07	833.05	499.05	676.29	783.38	597.25	369.32	815.5	1496.37	1237.25	726.46	1202.54	338.86	707.03	1403.49	904.49	899.79	583.66	511.45	649.2	595.94	791.09	843.24	283.62	614.88	581.66
MluLR17241	MlFBP4	29.74	17.75	27.36	20.83	99.97	14.25	19.99	56.93	18.79	21.51	25.47	24.42	153.78	26.06	17.95	17.92	19.98	28.27	18.81	0	18.88	20.14	18.98	0	16.2	14.14	19.57	23.57	14.82	14.32	17.01	20.53	29.11	14.48	20.83	15.08	21.46	15.09	14.2	41.32	342.08	24.9	23.68	34.94	44.52	31.88	47.28	30.56
MluLR17396	MlSBP2	239.32	227.92	376.95	194.64	197.99	131.63	345.78	207.07	160.64	149.88	172.32	310.7	173.23	224.17	185.21	358.84	183.21	232.65	173.72	162.85	189.87	176.83	141.78	143.84	113.78	135.98	267.86	169.45	107.73	247.01	366.32	179.97	132.18	181.69	106.03	130.56	351.02	199.33	299.24	331.74	213.72	258.73	238.33	402.58	350.18	137.14	451.91	230.07
MluLR5957	MlSBP1	537.01	712.79	652.01	584.49	495.93	374.49	572.19	643.04	412.82	463.27	506.01	433.57	289.08	547.37	551.37	577.06	353.2	612.38	453.98	480.53	497.85	508.53	505.47	395.75	307.19	424.18	447.16	440.12	252.77	367.27	626.01	537.1	325.64	535.12	269.58	357.88	691.13	460.9	589.83	560.37	506.89	499.48	572.3	623.46	687.48	336.31	691.41	622.28
MluLR859/MluLR11354	MlTKL1	527.45	389.705	736.285	549.925	834.04	506.27	698.895	678.225	656.93	401.87	544.24	579.785	558.04	623.14	429.75	726.065	559.6	607.055	518.615	429.275	540.4	562.805	404.895	709.87	471.285	633.285	460.26	396.545	548.95	380.66	583.245	610.035	305.3	360.49	409.085	417.255	783.62	338.085	800.815	857.925	794.095	992.53	1092.5	617.75	628.18	744.93	1249.61	670.535
MluLR14661	MlRPI1	48.29	59.12	67.8	61.14	54.61	61.82	51.96	48.16	51.13	68.58	100.69	61.4	159.66	55.12	82.53	86.58	68.58	73.54	41.42	49.85	52.04	45.65	15.93	74.76	51.02	53.67	74.12	39.16	55.17	34.22	113.15	91.49	56.92	62.35	53.75	30.78	60.43	71.42	36.02	49.86	39.11	70.2	49.28	96.07	66.32	53.4	73.66	46.58
MluLR17469	MlRPI4	15.27	25.23	16.71	7.87	70.2	8.05	9.96	12.69	6.81	9.9	19.78	22.03	56.39	25.59	10.22	37.71	7.52	28.11	18.84	14.54	14.58	12.46	22.11	21.51	14.29	15.12	16.04	4.92	10.01	19.92	458.96	13.82	156.2	13.12	19.42	7.96	23.13	12.14	42.54	143.58	18.03	0	0	320.47	27.95	0	54.69	12.99
MluLR7724	MlRPI3	25.18	27.93	27.53	24.35	27.77	17.49	25.09	35.76	25.75	18.96	32	28.69	24.92	27.38	22.07	25.93	25.09	36.91	24.46	20.78	34.3	37.35	32.31	28.68	27.45	16.31	29.49	17.8	22.95	37.97	25.7	18.89	28.14	28.41	16.67	26.7	28.85	27.21	41.51	32.66	18.91	36.69	23.68	18.76	19.55	16.49	21.09	18.28
MluLR17470	MlRPI2	37.35	19.78	41.34	39.36	29.37	25.25	39.91	33.94	27.22	30.45	43.92	121.1	57.25	40.64	35.18	44.98	29.32	43.97	38.23	47.69	63.51	44.94	52.69	27.4	40.52	29.5	46.04	28.46	29.49	30.67	25.93	34.13	47.36	38	23.32	34.2	51.56	46.5	42.9	30.27	22.64	34.28	23.85	21.06	28.13	2124.01	13.78	14.86
MluLR8745	MlPRK	52.71	87.9	53.1	59.44	49.79	47.71	62.95	49.63	38.06	53.56	63.1	41.8	38.09	39.68	62.06	62	28.86	93.78	30.62	44.17	91.89	23.86	56.69	59.07	49.41	34.11	47.98	27.97	23.2	58.63	906.42	59.2	43.32	49.66	46.24	45.33	41.91	52.42	26.58	80.29	124.29	107.97	102.96	115.67	116.53	70.5	134.29	38.1
MluLR16770	MlRPE1	534.14	819.73	727.53	522.68	684.49	409.58	816.97	861.28	624.71	641.51	665.94	879.91	942.93	815.79	506.74	1029.49	624.66	686.63	859.09	706.29	681.38	659.9	388.31	390.93	506.05	450.22	684.57	530.9	312.03	870.77	952.59	518.47	516.62	783.96	359.87	449.43	903.16	773.01	640.93	742.98	562.06	558.61	806.07	1026.6	706.15	805.61	1163.7	845.7
MluLR12280	MlRPE2	370.52	0	492.53	391.12	498	525.51	529.82	748.99	333.02	374.71	492.4	603.49	925.68	803.51	406.21	625.25	616.6	256.25	353.05	489.5	381.11	408.12	213.74	287.56	271.48	0	405.69	354.43	151.63	696.06	502.45	352.2	254.21	356.79	236.42	289.17	362.26	713.11	256.55	874.42	697.95	626.76	701.93	1075.88	401.62	613.58	1148.22	1292.79
MluLR4032	MlRPE3	20.13	18.43	21.25	18.71	51.64	24.39	16.87	17.85	23.95	28.14	28.68	54.39	2820.58	33.27	37.05	24.78	50.37	25.89	24.34	30.46	30.62	26.76	35.21	24.48	25.66	23.89	18.84	36.95	24.08	31.05	20.56	25.67	47.86	21.66	21.87	34.88	58.61	33.73	32.46	15.16	23.22	162.3	24.7	1380.36	22.89	44.3	24.6	15.05
MluLR16399	MlTPI4	32.15	32.69	0	30.89	41.94	23.42	31.7	27.91	0	0	0	16.91	0	36.78	0	11.63	0	27.38	0	13.72	23.37	0	27.28	0	0	20.36	18.6	25.75	0	51.78	67.57	38.67	55.03	0	19.24	0	0	60.1	26.17	0	0	12.34	0	72.94	25.96	0	0	156.46
MluLR4108	MlTPI1	390.08	508.91	491.48	462.9	944.1	697.99	408.15	459.89	613.83	638.02	477	765.06	961.71	681.75	516.34	845.48	659.61	804.61	653.66	558.4	627.05	358.11	296.61	1206.39	667.87	449.61	566.02	498.21	573.71	389.59	575.25	882.78	573.7	386.03	342.91	281.9	510.55	532.73	429.88	1496.53	1041.15	828.03	802.14	1369.18	852.31	654.36	6601.13	828.16
MluLR17378	MlTPI3	164.87	1148.96	402.84	114.84	369.73	391.22	122.48	160.2	336.27	515.88	645.46	233.7	244.11	184.05	299.87	431.34	68.75	243.35	146.52	339.13	263.95	326.61	418.16	723.2	460.62	397.7	155.75	208.49	197.05	127.11	407.07	511.63	143.07	353.3	11.36	300.44	274.93	513.32	124.58	428.28	630.97	702.48	475.01	375.13	391.26	591.56	438.5	892.88
MluLR17607	MlTPI2	509.57	306.33	357.57	639.05	539.71	572.41	365.79	404.48	762.45	493.94	973.37	600.04	510.63	512.68	601.69	560.23	747.99	617.87	438.51	450.94	406.82	360.78	318.03	801.57	476.31	464.66	294.22	303.98	338.75	270.17	501.62	521.47	561.7	502.52	396.21	342.09	472.07	669.3	246.83	1126.76	902.66	758.12	1286.87	1381.97	948.46	524.89	800.85	751.33
MluLR6699	MlPEPC4	29.88	23.41	27.01	35.43	21.21	24.95	20.14	22.11	19.36	33.11	28.35	43.15	53.37	22.55	32.45	39.35	40.59	20.5	24.37	18.52	24.81	26.81	24.65	25.94	23.55	28.33	23.79	36.93	27.12	19.52	26.27	45.7	21.73	24.71	24.04	19.84	13.68	14.7	33.78	27.7	37.41	31.18	25.34	24.8	48.33	36.76	14.36	33.53
MluLR14534	MlPEPC5	0	16.19	9.71	0	0	9.28	6.31	0	177.84	6.65	15.77	147.68	320.19	32.65	36.82	37.05	0	840.18	53.77	38.47	17.82	13.36	0	0	13.62	18.19	38.56	6.4	15.31	20.4	17.77	0	22.45	11.2	9.73	0	0	141.82	24.62	71.29	138.03	56.62	19.87	99.42	60.94	59.15	11.15	21.67
MluLR17407	MlPEPC1	17678.9	12053.4	11121.8	15272.5	22129.2	10085.8	18411.9	13815.1	15320.2	9354.77	17074.6	5442.84	13694.8	11202.9	10478.9	12301.1	7476.29	15708.5	11045.9	14852.4	8921.84	14727	10488.9	16441.6	14232	12110.9	12902	6939.22	11983.5	12940.7	12428	15967.1	7240.71	15991.8	9375.58	7502.42	11809.8	9006.05	18604.9	14265.8	18989.1	15205.5	16312.8	19039.9	26813.8	14848.2	15894.1	12032.9
MluLR9397	MlPEPC2	11.68	17.6	31.16	24.64	172.96	12.43	35.27	46.65	16.78	12.14	24.2	29.58	26.78	19.82	13.89	105.83	7	40.54	46.24	195.2	20.12	23.59	36.23	26.89	22.02	27.98	57.94	12.15	31.32	162.64	21.36	14.13	30.28	23.9	17.65	26.55	164.11	37.04	25.57	53.02	44.32	73.01	1315.18	63.92	22.69	698.42	42.5	23.05
MluLR16432	MlPEPC3	15.42	264.57	12.6	8.2	42.04	12.39	9.99	30.12	12	13.07	11.45	254.45	1403.39	10.13	8.05	112.3	9.7	37.95	24.42	102.21	30.6	544.79	26.55	11.02	65.46	10.82	61.91	13.65	15.06	225.19	42.94	11.51	140.91	42.14	32.81	43.22	361.15	84.18	10.86	122.61	16.94	40.68	520.75	256.3	680.06	104.55	19.6	8.87
MluLR17298/MluLR15467	MlPPDK1	7912.38	5772.91	6487.44	8264.59	7037.58	4860.13	8600.2	7062.68	7956.83	7750.39	8089.99	5125.01	6601.48	4791.44	6090.05	9036.53	5192.14	5683.24	5515.97	5006.11	6466.58	6114.94	4863.95	5587.88	6249.94	6141.85	6816.69	7503.63	5480.26	5768.69	7429.26	7540.06	3683.52	4890.32	4863.42	4296.84	5405.05	5986.05	7912.52	16188.7	16294.9	14223.6	15278.2	15359.8	13537.8	16508.7	16953.3	16110.8
MluLR17329	MlPPDK3	9940.42	24.73	26.23	2781.57	7171.67	1527.81	19.54	674.41	49.01	20.14	24.69	4210.22	4331.38	35.78	21.89	5544.95	1518.21	38.88	112.64	3772.6	337.95	12.89	108.54	41.91	52.51	3983.37	58.51	5.29	7.01	3655.15	3739.93	19.57	20503.6	89.02	31.83	4654.98	5169.29	6388.33	29.05	63.92	63.36	43.45	22.22	3228.92	30.14	49.28	55.49	13267.6
MluLR17625	MlPPDK2	5538.86	308.33	2808.4	1977.59	20011.1	34.57	3222.99	7965.35	2185.73	4032.75	2861.17	14389.8	27177.4	3732.07	2152.76	22902.8	1320.69	2731.24	2420.31	10017.4	3522.67	2366.67	10586.5	2686.4	4133.26	27.5	4017.16	2729.49	6056.09	2144.16	42.52	2824.37	10833	5225.21	26362.5	2714.34	3120.94	44.88	5294.59	2638.34	4705.91	3738.29	2846.67	50886.2	12062.4	683.94	4580.77	3885.64
MluLR722	MlPPDK4	16.55	18.66	33.66	18.76	0	43.8	24.15	1691.59	14.66	62.36	10.3	154.65	256.34	17.66	5.82	671.99	6.26	753.06	117.18	0	85.39	23.22	758.57	107.07	25.81	33.21	348.43	219.38	9.94	59.95	21.9	4.4	146.83	291.37	40.58	327.59	1504.05	69.15	59.74	29.42	34.3	20.93	12.1	405	30.03	25.91	26.2	15.58
MluLR15447	MlME2	205.55	346.12	342.45	263.2	337.06	211.79	374.78	375.05	283.44	205.2	284.37	296.53	327.74	348.79	280.06	392.77	280.99	220.03	247.7	226.01	278.55	296.12	157.66	202.26	253.91	266.91	337.33	296.11	231.71	292.84	255.56	294.9	195.65	207.68	219.35	286.1	265.64	327.74	316.39	438.91	375.3	233.16	334.29	251.01	282.05	403.55	677.53	545.68
MluLR18118	MlME3	128.06	253.82	120.36	171.89	204.53	123.21	152.31	167.7	135.2	217.09	141.18	133.19	159.68	131.58	134.25	250.06	129.38	215.65	123.56	116.41	183.13	186.95	110.77	120.84	167.95	165.24	234.92	156.56	160.1	265.55	102.7	191.66	134.26	161.73	148.58	326.03	123.68	184.58	133.57	93.85	75.07	96.02	67.25	171.22	163.99	117.81	75.11	85.51
MluLR4818	MlNADP-ME1	625.71	1123.22	1334.36	1081.68	1154.11	874.9	1361.94	1475.02	1177.54	835.09	979.07	1259.58	1211.33	1466.1	980.35	1152.1	932.08	799.4	1061.96	668.17	975.7	1041.67	596.68	647.92	714.54	772.85	1168.16	780.32	641.07	1216.21	1318.69	1041	761.17	763.24	714.77	875.76	1171.22	1257.29	1159.73	2025.25	1924.92	2181.4	1684.96	1396.5	1376.19	1480.24	2525.99	1683.85
MluLR17400	MlNADP-MDH1	505.87	544.37	660.76	580.49	672.3	392.37	622.43	761.53	600.13	707.02	661.52	640.84	713.08	542.75	511.01	923.24	794.44	602.83	538.32	518.2	621.8	848.53	500.07	459.24	616.13	443.75	796.35	749.66	571.39	835.22	717.68	577.84	691.42	398.56	421.8	573.6	577.94	713.84	484.19	1075.28	1040.93	829.61	1142.25	1476.13	853.53	1183.55	1291.99	1313.75
MluLR985	MlMDH5	26.22	35.53	36.93	146.22	73.68	21.08	17.04	28.28	21.16	31.17	19.62	44.05	58.69	39.39	19.57	47.14	37.12	42.04	49.28	64.69	39.99	27.29	51.4	33.71	27.11	28.53	42.03	35.6	29.35	46.16	971.23	28.87	39.1	26.38	26.98	44.25	37.2	42.26	21.46	15.89	20.16	52.83	27.63	508.69	29.97	59.3	847.87	40.7
MluLR12712	MlMDH4	49.04	58.53	70.58	45.35	56.73	54.53	42.44	69.41	44.71	61.13	55.34	54.33	75.83	52.01	57.1	49.48	69.03	105.7	96.47	77.89	49.58	70.23	92.71	58.67	56.09	47.26	77.4	64.87	46.57	85.9	48.24	79.11	74.58	66.9	44.16	87.12	102.9	64.24	50.86	142.18	352.08	33.96	57.7	60.36	59.01	39.8	35.83	98.01
MluLR4507	MlMDH3	41.3	92.09	75.99	198.63	78.64	20.93	38.63	86.62	62.1	145.88	77.18	70.06	110.79	66.54	41.25	74.84	41.12	203.41	64.82	115.42	87.05	69.62	84.43	69.18	278.02	64.2	88.94	54.4	29.53	74.11	187.49	204.4	54.42	91.12	69.02	55.18	155.63	88.13	61.5	49.64	90.17	179.81	55.87	38.46	66.58	36.4	30.62	48.01
MluLR17419	MlMDH2	578.31	601.83	681.56	718.7	757.73	672.52	586.68	726.41	580.95	710.41	729.3	723.82	644.71	676.44	668.88	728.27	931.04	624.43	714.05	712.16	567.82	735.59	823.33	672.88	717.14	724.34	701.12	796.73	625.96	710.9	581.91	745.53	584.55	546.26	773.52	627.27	606.15	731.7	681.32	565.83	807.92	522.16	698.62	616.62	445.05	681.3	606.42	987.86
MluLR2011	MlMDH6	18.63	16.86	20.34	21.75	38.14	7.74	17.49	23.69	18.49	20.98	21.73	26.34	34.37	23.68	18.5	77.45	16.3	22.94	25.07	31.18	36.25	20.53	34.69	23.89	17.76	14.47	209.55	18.85	20.7	18.33	45.79	25.74	26.12	19.17	15.74	34.68	41.8	18.33	38.76	45.42	29.74	39.9	28.84	31.26	30.28	38.41	35.55	26.97
MluLR17468	MlCA2	11.6	21.58	6.68	6.71	13.76	7.72	9.39	25.69	11.45	26.41	7.86	21.51	0	8.46	24.83	42.59	10.84	26.07	16.71	19.48	14.52	33.09	16.67	14.29	8.41	7.24	11.48	8.23	15.21	52.69	97.05	12.54	25.8	602.91	17.22	30.84	16.17	16.15	10.69	0	10.8	13.7	20.45	295.02	15.52	101.2	36.68	0
MluLR17417	MlCA1	8804.4	6233.72	3421.55	6379.12	8911.19	6630.75	8812.16	7016.8	9973.92	7891.77	9048.79	4776.18	5671	4782.45	9645.01	8977.47	5674.32	7324.76	5683.14	6696.82	5599.97	5630.13	2802.47	8991.15	5577.15	5672.72	7089.88	4729.24	6942.86	3863.11	6245.36	8708.25	5018.44	7182.78	5713.57	4075.31	6606.27	4992.11	5953.01	9261.31	15302.8	8547.23	10928.2	8430.36	11562.6	6218.6	10362.3	5898.91
[truncated: 34 more columns]

## Sheet: Table S4
Table S4 Expression correlation of transcript pairs
	MlPPDK1	MlNADP-MDH1	MlNADP-ME1	MlCA1	MlPEPC1	MlGAPDH1	MlPRK	MlPGK1	MlPGK2	MlPGK3	MlSBP1	MlSBP2	MlFBA5	MlFBA6	MlTKL1	MlRPE1	MlRPE2	MlFBP2	MlFBP3	MlTPI1	MlTPI3	MlrbcL	MlRPI1	MlpetB	MlpetD	MlpetC2	MlpetC3	MlpetC1	MlatpD	MlatpG	MlatpB	MlatpE	MlatpA	MlatpF	MlatpH	MlpetH2	MlpetF3	MlpetE1	MlpetE2	MlpetF1	MlpetF2	MlpetF4	MlpetF5	MlpetF6	MlpetH1	MlpetH3	MlpetH4	Mllhca1	Mllhca2-1
MlPPDK1	1	0.877818	0.779183	0.685327	0.437474	0.522503	0.695393	0.643369	0.758773	0.776907	0.285702	0.505583	0.208641	0.178062	0.657305	0.338434	0.577779	-0.452876	0.0947028	0.58998	0.49233	0.00507088	0.0281366	0.401409	0.401409	-0.0543634	-0.273967	-0.065972	0.157652	0.264988	0.542002	0.542002	0.711959	0.711959	0.761808	0.713527	0.147991	0.396806	-0.107829	-0.80063	-0.551486	-0.049204	0.0877477	0.163572	0.358591	-0.134663	0.00947154	-0.0159967	0.193313
MlNADP-MDH1	0.877818	1	0.749415	0.575336	0.228999	0.385753	0.626652	0.578624	0.703158	0.758874	0.206692	0.494379	0.295226	0.180769	0.555331	0.460641	0.6793	-0.462411	0.0933118	0.613652	0.48358	0.078567	0.0879759	0.431025	0.431025	-0.0225977	-0.168072	0.0159461	0.0359261	0.126949	0.589929	0.589929	0.775414	0.775414	0.773543	0.659404	0.252798	0.277179	-0.02237	-0.695646	-0.513347	-0.0451574	0.122675	0.212237	0.373892	-0.100621	0.182488	-0.0125318	0.263167
MlNADP-ME1	0.779183	0.749415	1	0.547743	0.302773	0.495998	0.639095	0.638134	0.665828	0.644583	0.476195	0.700527	0.149623	0.238483	0.773821	0.549994	0.73742	-0.216935	0.362258	0.488132	0.347412	0.289774	0.107501	0.496731	0.496731	0.142377	-0.163166	0.0427547	0.315748	0.341974	0.647391	0.647391	0.827919	0.827919	0.819775	0.510818	0.370908	0.438764	-0.0362802	-0.731838	-0.331453	0.041389	0.210486	0.0323167	0.334944	-0.122776	0.116074	0.152114	0.486033
MlCA1	0.685327	0.575336	0.547743	1	0.593267	0.610086	0.668964	0.668433	0.65556	0.624578	0.3377	0.400397	0.088722	0.170753	0.629004	0.222398	0.35425	-0.276749	0.111016	0.531127	0.397286	-0.103175	0.215115	0.170096	0.170096	0.0527194	-0.111142	0.0954362	0.426573	0.386133	0.351939	0.351939	0.425309	0.425309	0.512488	0.622732	0.205554	0.59175	-0.105755	-0.595215	-0.287801	0.17958	0.100166	0.282379	0.336461	-0.154643	0.0997104	0.209297	0.313876
MlPEPC1	0.437474	0.228999	0.302773	0.593267	1	0.523262	0.468607	0.447312	0.435956	0.356441	0.349107	0.315899	0.0536555	0.0842322	0.529736	0.130136	0.181304	0.0153138	0.16218	0.333173	0.125735	-0.230137	0.0551604	0.0569683	0.0569683	0.102467	0.00868752	0.134865	0.513727	0.630446	0.158841	0.158841	0.180263	0.180263	0.245742	0.424525	0.163621	0.488891	0.0503168	-0.427459	0.0288446	0.247917	0.218377	0.0853126	0.149003	0.0641005	-0.0330682	0.318707	0.310259
MlGAPDH1	0.522503	0.385753	0.495998	0.610086	0.523262	1	0.704068	0.574957	0.563045	0.461222	0.516484	0.505077	0.120665	0.141542	0.525007	0.260942	0.352833	0.00491913	0.310462	0.351231	0.206667	0.0137963	0.217973	0.147131	0.147131	0.210005	-0.0896192	0.167238	0.474652	0.547465	0.368783	0.368783	0.339698	0.339698	0.407175	0.569797	0.270856	0.586161	0.014378	-0.529357	0.0584099	0.103352	0.0932359	0.272881	0.171967	0.051986	0.128214	0.35113	0.388814
MlPRK	0.695393	0.626652	0.639095	0.668964	0.468607	0.704068	1	0.732875	0.705712	0.592711	0.400878	0.515573	0.213446	0.323942	0.556848	0.282641	0.409664	-0.216404	0.177607	0.52048	0.481278	0.00899101	0.218125	0.292581	0.292581	0.141694	-0.0520113	0.170298	0.397109	0.355025	0.536438	0.536438	0.593217	0.593217	0.675236	0.672252	0.292834	0.503079	0.133247	-0.688767	-0.196222	0.0765437	0.173004	0.20783	0.30687	-0.00524792	0.200597	0.242631	0.436336
MlPGK1	0.643369	0.578624	0.638134	0.668433	0.447312	0.574957	0.732875	1	0.672201	0.674958	0.271791	0.392481	0.141239	0.294528	0.663248	0.205579	0.48989	-0.35156	0.0943234	0.563525	0.433453	0.0395174	0.0910108	0.373411	0.373411	0.0612426	-0.145766	0.153024	0.402597	0.387549	0.537905	0.537905	0.540662	0.540662	0.622099	0.530925	0.300826	0.585882	0.10143	-0.661604	-0.261979	0.190455	0.201609	0.17331	0.441849	0.0317531	0.0868625	0.294882	0.420428
MlPGK2	0.758773	0.703158	0.665828	0.65556	0.435956	0.563045	0.705712	0.672201	1	0.723365	0.402066	0.507682	0.221843	0.210208	0.601765	0.343441	0.487967	-0.241847	0.205276	0.596227	0.446983	-0.0426283	0.213117	0.204871	0.204871	0.118072	-0.103504	0.159625	0.36155	0.324852	0.452876	0.452876	0.609454	0.609454	0.676981	0.66603	0.214178	0.522376	-0.0331947	-0.677082	-0.294579	0.01802	0.170349	0.162559	0.337624	-0.0980159	0.0623554	0.180136	0.362157
MlPGK3	0.776907	0.758874	0.644583	0.624578	0.356441	0.461222	0.592711	0.674958	0.723365	1	0.218351	0.373765	0.103884	0.00666422	0.563854	0.236789	0.56096	-0.442431	0.0396439	0.588412	0.516534	-0.111193	0.150117	0.262054	0.262054	-0.0510755	-0.459806	-0.114632	0.204112	0.156868	0.367949	0.367949	0.551537	0.551537	0.607506	0.638083	0.16051	0.44711	-0.137394	-0.782015	-0.534288	0.0824871	0.0480659	0.0882885	0.343947	-0.177278	-0.0594216	0.106994	0.165493
MlSBP1	0.285702	0.206692	0.476195	0.3377	0.349107	0.516484	0.400878	0.271791	0.402066	0.218351	1	0.730649	-0.0141252	0.143666	0.485603	0.542306	0.285911	0.470529	0.690512	0.171967	0.0402256	0.165037	0.314991	-0.0623301	-0.0623301	0.471971	0.182893	0.353229	0.517546	0.452345	0.0875707	0.0875707	0.214229	0.214229	0.268655	0.444252	0.405911	0.415521	0.0357491	-0.291215	0.233931	0.277836	0.0654915	-0.13765	0.0651374	-0.00256705	0.0352432	0.409401	0.474703
MlSBP2	0.505583	0.494379	0.700527	0.400397	0.315899	0.505077	0.515573	0.392481	0.507682	0.373765	0.730649	1	0.209754	0.180617	0.623667	0.674098	0.490041	0.161775	0.546631	0.410741	0.136939	0.125684	0.325993	0.144703	0.144703	0.253152	0.0866602	0.231831	0.341367	0.360134	0.339572	0.339572	0.477434	0.477434	0.505937	0.515927	0.515522	0.331023	0.0420719	-0.489978	-0.0329923	0.184158	0.167061	0.00883898	0.127708	-0.0111913	0.0766196	0.244528	0.504243
MlFBA5	0.208641	0.295226	0.149623	0.088722	0.0536555	0.120665	0.213446	0.141239	0.221843	0.103884	-0.0141252	0.209754	1	0.258616	0.0769868	0.118958	0.180142	-0.130819	-0.015061	0.300651	0.0458532	-0.0831579	0.147652	0.0721688	0.0721688	0.153405	0.140379	0.222285	-0.0928065	-0.0986235	0.202786	0.202786	0.231542	0.231542	0.24917	0.294505	0.20032	-0.111459	0.272097	-0.0375829	-0.0786307	0.129959	0.326675	0.0549084	0.104276	0.217822	0.157122	0.00360401	0.0494319
MlFBA6	0.178062	0.180769	0.238483	0.170753	0.0842322	0.141542	0.323942	0.294528	0.210208	0.00666422	0.143666	0.180617	0.258616	1	0.182387	0.0806915	0.153635	-0.0980665	0.125432	0.215797	0.0292745	0.124698	-0.0799712	0.14091	0.14091	0.108309	0.271791	0.289672	0.0736858	0.187091	0.323006	0.323006	0.228038	0.228038	0.292404	0.220552	0.315798	0.0525171	0.280264	-0.132033	0.161851	0.0731041	0.314281	0.105903	0.0599527	0.174142	0.389901	0.121764	0.346072
MlTKL1	0.657305	0.555331	0.773821	0.629004	0.529736	0.525007	0.556848	0.663248	0.601765	0.563854	0.485603	0.623667	0.0769868	0.182387	1	0.364155	0.511792	-0.172347	0.320983	0.538866	0.330113	0.118502	0.127203	0.303734	0.303734	0.164127	-0.194451	0.016983	0.479811	0.526094	0.462715	0.462715	0.574476	0.574476	0.596783	0.446604	0.392228	0.514258	-0.13527	-0.656242	-0.304063	0.214254	0.285651	0.0991662	0.272044	-0.083777	0.0161231	0.275509	0.504344
MlRPE1	0.338434	0.460641	0.549994	0.222398	0.130136	0.260942	0.282641	0.205579	0.343441	0.236789	0.542306	0.674098	0.118958	0.0806915	0.364155	1	0.595559	0.264305	0.602575	0.284209	0.0862808	0.156261	0.297514	0.194122	0.194122	0.317265	0.239014	0.286182	0.0586629	0.224194	0.236156	0.236156	0.431708	0.431708	0.41886	0.431606	0.475942	0.0880765	0.192934	-0.29726	0.0707773	-0.00646189	0.134157	-0.0118782	0.276951	0.0638223	0.0814502	0.185372	0.375384
MlRPE2	0.577779	0.6793	0.73742	0.35425	0.181304	0.352833	0.409664	0.48989	0.487967	0.56096	0.285911	0.490041	0.180142	0.153635	0.511792	0.595559	1	-0.188487	0.278475	0.446615	0.215903	0.142254	0.145429	0.473475	0.473475	0.14233	-0.120402	0.0338025	0.10988	0.19744	0.529421	0.529421	0.634888	0.634888	0.591563	0.444794	0.335256	0.35258	-0.030034	-0.432528	-0.177662	0.0580068	0.133402	-0.0160321	0.3283	0.091746	0.174779	0.12938	0.330222
MlFBP2	-0.452876	-0.462411	-0.216935	-0.276749	0.0153138	0.00491913	-0.216404	-0.35156	-0.241847	-0.442431	0.470529	0.161775	-0.130819	-0.0980665	-0.172347	0.264305	-0.188487	1	0.685934	-0.315899	-0.291797	-0.00737237	0.322856	-0.332237	-0.332237	0.483049	0.485021	0.364003	0.31165	0.0648592	-0.357529	-0.357529	-0.39238	-0.39238	-0.372602	-0.0502409	0.234209	-0.0297045	0.186864	0.428951	0.642155	0.230238	0.0264166	-0.217606	-0.18522	0.143287	-0.0860785	0.200698	0.100115
MlFBP3	0.0947028	0.0933118	0.362258	0.111016	0.16218	0.310462	0.177607	0.0943234	0.205276	0.0396439	0.690512	0.546631	-0.015061	0.125432	0.320983	0.602575	0.278475	0.685934	1	0.17351	-0.0310955	0.0888099	0.43448	-0.0413637	-0.0413637	0.554951	0.286385	0.424373	0.38631	0.221108	0.0501144	0.0501144	0.134992	0.134992	0.168553	0.344706	0.5114	0.210815	0.181527	-0.0885823	0.308742	0.23603	0.239267	-0.135371	0.128694	0.139443	-0.0419201	0.285525	0.355176
MlTPI1	0.58998	0.613652	0.488132	0.531127	0.333173	0.351231	0.52048	0.563525	0.596227	0.588412	0.171967	0.410741	0.300651	0.215797	0.538866	0.284209	0.446615	-0.315899	0.17351	1	0.445339	-0.108006	0.293658	0.168654	0.168654	0.108891	-0.130338	0.173384	0.151026	0.19129	0.393037	0.393037	0.420984	0.420984	0.479988	0.52053	0.416912	0.347994	0.134132	-0.500196	-0.290684	0.194325	0.238938	0.0726873	0.270527	0.11357	0.0922495	0.190556	0.309045
MlTPI3	0.49233	0.48358	0.347412	0.397286	0.125735	0.206667	0.481278	0.433453	0.446983	0.516534	0.0402256	0.136939	0.0458532	0.0292745	0.330113	0.0862808	0.215903	-0.291797	-0.0310955	0.445339	1	0.11534	0.0861043	0.204289	0.204289	-0.103808	-0.180465	-0.122144	0.114759	0.00974974	0.293137	0.293137	0.367696	0.367696	0.431556	0.327179	0.0627347	0.294983	-0.129655	-0.520328	-0.37417	-0.0795281	-0.00198536	0.0871614	0.227304	-0.106716	-0.00985091	0.19612	0.0689311
MlrbcL	0.00507088	0.078567	0.289774	-0.103175	-0.230137	0.0137963	0.00899101	0.0395174	-0.0426283	-0.111193	0.165037	0.125684	-0.0831579	0.124698	0.118502	0.156261	0.142254	-0.00737237	0.0888099	-0.108006	0.11534	1	-0.333137	0.629383	0.629383	0.0566901	0.0791993	0.119943	0.0669584	0.133727	0.555988	0.555988	0.452497	0.452497	0.39721	-0.256971	-0.0147068	0.118805	-0.0672619	-0.119589	0.00891514	-0.0421983	0.146373	-0.109689	0.0892399	-0.0758103	0.259652	0.0490016	0.374752
MlRPI1	0.0281366	0.0879759	0.107501	0.215115	0.0551604	0.217973	0.218125	0.0910108	0.213117	0.150117	0.314991	0.325993	0.147652	-0.0799712	0.127203	0.297514	0.145429	0.322856	0.43448	0.293658	0.0861043	-0.333137	1	-0.279773	-0.279773	0.312221	0.104023	0.234918	0.296958	-0.00352814	-0.156338	-0.156338	-0.124547	-0.124547	-0.0790227	0.322452	0.430458	0.254684	0.0724723	0.0220287	0.201117	0.150028	0.0389613	-0.103878	0.0724849	-0.00435011	-0.071271	0.302054	0.172993
MlpetB	0.401409	0.431025	0.496731	0.170096	0.0569683	0.147131	0.292581	0.373411	0.204871	0.262054	-0.0623301	0.144703	0.0721688	0.14091	0.303734	0.194122	0.473475	-0.332237	-0.0413637	0.168654	0.204289	0.629383	-0.279773	1	1	-0.0237105	-0.116554	0.0870648	0.014201	0.154921	0.815223	0.815223	0.689349	0.689349	0.669394	0.0522642	-0.0164266	0.263572	0.00355341	-0.397969	-0.272044	-0.148978	0.0778841	0.090112	0.302925	-0.0212066	0.14311	0.0211055	0.393088
MlpetD	0.401409	0.431025	0.496731	0.170096	0.0569683	0.147131	0.292581	0.373411	0.204871	0.262054	-0.0623301	0.144703	0.0721688	0.14091	0.303734	0.194122	0.473475	-0.332237	-0.0413637	0.168654	0.204289	0.629383	-0.279773	1	1	-0.0237105	-0.116554	0.0870648	0.014201	0.154921	0.815223	0.815223	0.689349	0.689349	0.669394	0.0522642	-0.0164266	0.263572	0.00355341	-0.397969	-0.272044	-0.148978	0.0778841	0.090112	0.302925	-0.0212066	0.14311	0.0211055	0.393088
MlpetC2	-0.0543634	-0.0225977	0.142377	0.0527194	0.102467	0.210005	0.141694	0.0612426	0.118072	-0.0510755	0.471971	0.253152	0.153405	0.108309	0.164127	0.317265	0.14233	0.483049	0.554951	0.108891	-0.103808	0.0566901	0.312221	-0.0237105	-0.0237105	1	0.293213	0.46274	0.340609	0.160687	-0.00772645	-0.00772645	0.051379	0.051379	0.0546416	0.235246	0.289419	0.118476	0.200749	0.1227	0.435678	0.262156	0.112912	-0.0928979	-0.0494569	0.248701	0.0519607	0.200698	0.38846
MlpetC3	-0.273967	-0.168072	-0.163166	-0.111142	0.00868752	-0.0896192	-0.0520113	-0.145766	-0.103504	-0.459806	0.182893	0.0866602	0.140379	0.271791	-0.194451	0.239014	-0.120402	0.485021	0.286385	-0.130338	-0.180465	0.0791993	0.104023	-0.116554	-0.116554	0.293213	1	0.400144	0.11357	-0.00656306	-0.012987	-0.012987	-0.124445	-0.124445	-0.12265	-0.0294263	0.202418	-0.104263	0.411601	0.327179	0.52445	0.0650362	0.18216	-0.0420928	-0.030185	0.141896	0.341241	0.106893	0.226571
MlpetC1	-0.065972	0.0159461	0.0427547	0.0954362	0.134865	0.167238	0.170298	0.153024	0.159625	-0.114632	0.353229	0.231831	0.222285	0.289672	0.016983	0.286182	0.0338025	0.364003	0.424373	0.173384	-0.122144	0.119943	0.234918	0.0870648	0.0870648	0.46274	0.400144	1	0.242934	0.255757	0.187875	0.187875	0.0608379	0.0608379	0.129756	0.228417	0.25859	0.182058	0.374954	0.119362	0.355252	0.157298	0.286182	-0.0454232	0.116099	0.368277	0.264229	0.212408	0.391191
MlatpD	0.157652	0.0359261	0.315748	0.426573	0.513727	0.474652	0.397109	0.402597	0.36155	0.204112	0.517546	0.341367	-0.0928065	0.0736858	0.479811	0.0586629	0.10988	0.31165	0.38631	0.151026	0.114759	0.0669584	0.296958	0.014201	0.014201	0.340609	0.11357	0.242934	1	0.537172	0.204062	0.204062	0.173965	0.173965	0.197157	0.177	0.370199	0.698681	0.0256326	-0.204871	0.182868	0.336739	0.187572	-0.0477406	-0.0169071	-0.0763667	0.114051	0.39759	0.48229
MlatpG	0.264988	0.126949	0.341974	0.386133	0.630446	0.547465	0.355025	0.387549	0.324852	0.156868	0.452345	0.360134	-0.0986235	0.187091	0.526094	0.224194	0.19744	0.0648592	0.221108	0.19129	0.00974974	0.133727	-0.00352814	0.154921	0.154921	0.160687	-0.00656306	0.255757	0.537172	1	0.243465	0.243465	0.214381	0.214381	0.238989	0.222499	0.270148	0.523565	0.0600033	-0.30859	0.229859	0.048597	0.186586	0.0583398	0.113949	0.105806	0.0998116	0.297234	0.482037
MlatpB	0.542002	0.589929	0.647391	0.351939	0.158841	0.368783	0.536438	0.537905	0.452876	0.367949	0.0875707	0.339572	0.202786	0.323006	0.462715	0.236156	0.529421	-0.357529	0.0501144	0.393037	0.293137	0.555988	-0.156338	0.815223	0.815223	-0.00772645	-0.012987	0.187875	0.204062	0.243465	1	1	0.817727	0.817727	0.807686	0.217744	0.148548	0.39281	0.108436	-0.516357	-0.260942	-0.0140745	0.282464	0.19989	0.283097	0.0398209	0.38201	0.123712	0.535098
MlatpE	0.542002	0.589929	0.647391	0.351939	0.158841	0.368783	0.536438	0.537905	0.452876	0.367949	0.0875707	0.339572	0.202786	0.323006	0.462715	0.236156	0.529421	-0.357529	0.0501144	0.393037	0.293137	0.555988	-0.156338	0.815223	0.815223	-0.00772645	-0.012987	0.187875	0.204062	0.243465	1	1	0.817727	0.817727	0.807686	0.217744	0.148548	0.39281	0.108436	-0.516357	-0.260942	-0.0140745	0.282464	0.19989	0.283097	0.0398209	0.38201	0.123712	0.535098
MlatpA	0.711959	0.775414	0.827919	0.425309	0.180263	0.339698	0.593217	0.540662	0.609454	0.551537	0.214229	0.477434	0.231542	0.228038	0.574476	0.431708	0.634888	-0.39238	0.134992	0.420984	0.367696	0.452497	-0.124547	0.689349	0.689349	0.051379	-0.124445	0.0608379	0.173965	0.214381	0.817727	0.817727	1	1	0.947496	0.363093	0.218048	0.340381	0.0544139	-0.706091	-0.45275	-0.0359514	0.237016	0.125848	0.289217	-0.101961	0.219894	0.0174383	0.502017
MlatpF	0.711959	0.775414	0.827919	0.425309	0.180263	0.339698	0.593217	0.540662	0.609454	0.551537	0.214229	0.477434	0.231542	0.228038	0.574476	0.431708	0.634888	-0.39238	0.134992	0.420984	0.367696	0.452497	-0.124547	0.689349	0.689349	0.051379	-0.124445	0.0608379	0.173965	0.214381	0.817727	0.817727	1	1	0.947496	0.363093	0.218048	0.340381	0.0544139	-0.706091	-0.45275	-0.0359514	0.237016	0.125848	0.289217	-0.101961	0.219894	0.0174383	0.502017
MlatpH	0.761808	0.773543	0.819775	0.512488	0.245742	0.407175	0.675236	0.622099	0.676981	0.607506	0.268655	0.505937	0.24917	0.292404	0.596783	0.41886	0.591563	-0.372602	0.168553	0.479988	0.431556	0.39721	-0.0790227	0.669394	0.669394	0.0546416	-0.12265	0.129756	0.197157	0.238989	0.807686	0.807686	0.947496	0.947496	1	0.447919	0.222347	0.400751	0.0982941	-0.750756	-0.421996	0.00469151	0.267795	0.152048	0.369567	-0.0770242	0.216252	0.0696645	0.507252
MlpetH2	0.713527	0.659404	0.510818	0.622732	0.424525	0.569797	0.672252	0.530925	0.66603	0.638083	0.444252	0.515927	0.294505	0.220552	0.446604	0.431606	0.444794	-0.0502409	0.344706	0.52053	0.327179	-0.256971	0.322452	0.0522642	0.0522642	0.235246	-0.0294263	0.228417	0.177	0.222499	0.217744	0.217744	0.363093	0.363093	0.447919	1	0.311752	0.269566	0.0898469	-0.556975	-0.185346	0.0877477	0.144779	0.180173	0.312207	0.100646	0.0297298	0.110029	0.150242
MlpetF3	0.147991	0.252798	0.370908	0.205554	0.163621	0.270856	0.292834	0.300826	0.214178	0.16051	0.405911	0.515522	0.20032	0.315798	0.392228	0.475942	0.335256	0.234209	0.5114	0.416912	0.0627347	-0.0147068	0.430458	-0.0164266	-0.0164266	0.289419	0.202418	0.25859	0.370199	0.270148	0.148548	0.148548	0.218048	0.218048	0.222347	0.311752	1	0.220071	0.388257	-0.20176	0.15917	0.472401	0.249839	-0.0494628	-0.00939567	0.228316	0.241341	0.395895	0.415218
MlpetE1	0.396806	0.277179	0.438764	0.59175	0.488891	0.586161	0.503079	0.585882	0.522376	0.44711	0.415521	0.331023	-0.111459	0.0525171	0.514258	0.0880765	0.35258	-0.0297045	0.210815	0.347994	0.294983	0.118805	0.254684	0.263572	0.263572	0.118476	-0.104263	0.182058	0.698681	0.523565	0.39281	0.39281	0.340381	0.340381	0.400751	0.269566	0.220071	1	-0.136433	-0.397463	-0.0232299	0.242631	0.107171	0.0422827	0.182134	-0.0682988	0.0589411	0.39807	0.474854
MlpetE2	-0.107829	-0.02237	-0.0362802	-0.105755	0.0503168	0.014378	0.133247	0.10143	-0.0331947	-0.137394	0.0357491	0.0420719	0.272097	0.280264	-0.13527	0.192934	-0.030034	0.186864	0.181527	0.134132	-0.129655	-0.0672619	0.0724723	0.00355341	0.00355341	0.200749	0.411601	0.374954	0.0256326	0.0600033	0.108436	0.108436	0.0544139	0.0544139	0.0982941	0.0898469	0.388257	-0.136433	1	0.0341304	0.2877	0.0745963	0.0847128	-0.0823367	-0.0351927	0.506873	0.257856	0.0594722	0.208766
MlpetF1	-0.80063	-0.695646	-0.731838	-0.595215	-0.427459	-0.529357	-0.688767	-0.661604	-0.677082	-0.782015	-0.291215	-0.489978	-0.0375829	-0.132033	-0.656242	-0.29726	-0.432528	0.428951	-0.0885823	-0.500196	-0.520328	-0.119589	0.0220287	-0.397969	-0.397969	0.1227	0.327179	0.119362	-0.204871	-0.30859	-0.516357	-0.516357	-0.706091	-0.706091	-0.750756	-0.556975	-0.20176	-0.397463	0.0341304	1	0.535806	-0.0384046	-0.118704	-0.125113	-0.286359	0.203328	-0.0322589	-0.161067	-0.323284
MlpetF2	-0.551486	-0.513347	-0.331453	-0.287801	0.0288446	0.0584099	-0.196222	-0.261979	-0.294579	-0.534288	0.233931	-0.0329923	-0.0786307	0.161851	-0.304063	0.0707773	-0.177662	0.642155	0.308742	-0.290684	-0.37417	0.00891514	0.201117	-0.272044	-0.272044	0.435678	0.52445	0.355252	0.182868	0.229859	-0.260942	-0.260942	-0.45275	-0.45275	-0.421996	-0.185346	0.15917	-0.0232299	0.2877	0.535806	1	0.133853	0.0446516	-0.0665456	-0.207274	0.312131	0.100444	0.187724	0.222145
MlpetF4	-0.049204	-0.0451574	0.041389	0.17958	0.247917	0.103352	0.0765437	0.190455	0.01802	0.0824871	0.277836	0.184158	0.129959	0.0731041	0.214254	-0.00646189	0.0580068	0.230238	0.23603	0.194325	-0.0795281	-0.0421983	0.150028	-0.148978	-0.148978	0.262156	0.0650362	0.157298	0.336739	0.048597	-0.0140745	-0.0140745	-0.0359514	-0.0359514	0.00469151	0.0877477	0.472401	0.242631	0.0745963	-0.0384046	0.133853	1	0.284538	-0.0542622	-0.14048	0.136433	0.0737111	0.361727	0.2747
MlpetF5	0.0877477	0.122675	0.210486	0.100166	0.218377	0.0932359	0.173004	0.201609	0.170349	0.0480659	0.0654915	0.167061	0.326675	0.314281	0.285651	0.134157	0.133402	0.0264166	0.239267	0.238938	-0.00198536	0.146373	0.0389613	0.0778841	0.0778841	0.112912	0.18216	0.286182	0.187572	0.186586	0.282464	0.282464	0.237016	0.237016	0.267795	0.144779	0.249839	0.107171	0.0847128	-0.118704	0.0446516	0.284538	1	-0.0872754	0.0825883	0.267391	0.274725	0.0959673	0.319415
MlpetF6	0.163572	0.212237	0.0323167	0.282379	0.0853126	0.272881	0.20783	0.17331	0.162559	0.0882885	-0.13765	0.00883898	0.0549084	0.105903	0.0991662	-0.0118782	-0.0160321	-0.217606	-0.135371	0.0726873	0.0871614	-0.109689	-0.103878	0.090112	0.090112	-0.0928979	-0.0420928	-0.0454232	-0.0477406	0.0583398	0.19989	0.19989	0.125848	0.125848	0.152048	0.180173	-0.0494628	0.0422827	-0.0823367	-0.125113	-0.0665456	-0.0542622	-0.0872754	1	0.1958	-0.0327219	0.109449	0.0628226	0.125341
MlpetH1	0.358591	0.373892	0.334944	0.336461	0.149003	0.171967	0.30687	0.441849	0.337624	0.343947	0.0651374	0.127708	0.104276	0.0599527	0.272044	0.276951	0.3283	-0.18522	0.128694	0.270527	0.227304	0.0892399	0.0724849	0.302925	0.302925	-0.0494569	-0.030185	0.116099	-0.0169071	0.113949	0.283097	0.283097	0.289217	0.289217	0.369567	0.312207	-0.00939567	0.182134	-0.0351927	-0.286359	-0.207274	-0.14048	0.0825883	0.1958	1	0.03757	-0.0593204	0.131426	0.15004
MlpetH3	-0.134663	-0.100621	-0.122776	-0.154643	0.0641005	0.051986	-0.00524792	0.0317531	-0.0980159	-0.177278	-0.00256705	-0.0111913	0.217822	0.174142	-0.083777	0.0638223	0.091746	0.143287	0.139443	0.11357	-0.106716	-0.0758103	-0.00435011	-0.0212066	-0.0212066	0.248701	0.141896	0.368277	-0.0763667	0.105806	0.0398209	0.0398209	-0.101961	-0.101961	-0.0770242	0.100646	0.228316	-0.0682988	0.506873	0.203328	0.312131	0.136433	0.267391	-0.0327219	0.03757	1	0.130338	0.119463	0.0760632
MlpetH4	0.00947154	0.182488	0.116074	0.0997104	-0.0330682	0.128214	0.200597	0.0868625	0.0623554	-0.0594216	0.0352432	0.0766196	0.157122	0.389901	0.0161231	0.0814502	0.174779	-0.0860785	-0.0419201	0.0922495	-0.00985091	0.259652	-0.071271	0.14311	0.14311	0.0519607	0.341241	0.264229	0.114051	0.0998116	0.38201	0.38201	0.219894	0.219894	0.216252	0.0297298	0.241341	0.0589411	0.257856	-0.0322589	0.100444	0.0737111	0.274725	0.109449	-0.0593204	0.130338	1	0.148649	0.262105
Mllhca1	-0.0159967	-0.0125318	0.152114	0.209297	0.318707	0.35113	0.242631	0.294882	0.180136	0.106994	0.409401	0.244528	0.00360401	0.121764	0.275509	0.185372	0.12938	0.200698	0.285525	0.190556	0.19612	0.0490016	0.302054	0.0211055	0.0211055	0.200698	0.106893	0.212408	0.39759	0.297234	0.123712	0.123712	0.0174383	0.0174383	0.0696645	0.110029	0.395895	0.39807	0.0594722	-0.161067	0.187724	0.361727	0.0959673	0.0628226	0.131426	0.119463	0.148649	1	0.439775
Mllhca2-1	0.193313	0.263167	0.486033	0.313876	0.310259	0.388814	0.436336	0.420428	0.362157	0.165493	0.474703	0.504243	0.0494319	0.346072	0.504344	0.375384	0.330222	0.100115	0.355176	0.309045	0.0689311	0.374752	0.172993	0.393088	0.393088	0.38846	0.226571	0.391191	0.48229	0.482037	0.535098	0.535098	0.502017	0.502017	0.507252	0.150242	0.415218	0.474854	0.208766	-0.323284	0.222145	0.2747	0.319415	0.125341	0.15004	0.0760632	0.262105	0.439775	1
Mllhca2-2	0.145564	0.0991293	0.441207	0.270516	0.390081	0.394937	0.315636	0.446759	0.257934	0.154441	0.551629	0.475983	-0.0432484	0.24482	0.570775	0.291748	0.250264	0.19358	0.366294	0.289662	0.101254	0.403346	0.0574433	0.291394	0.291394	0.345783	0.12867	0.216089	0.529841	0.522468	0.403232	0.403232	0.318911	0.318911	0.369	0.104162	0.398996	0.429396	0.12824	-0.282694	0.2507	0.373477	0.251042	-0.021857	0.11825	0.0880138	0.101873	0.504018	0.715959
Mllhca3	0.296931	0.24129	0.348196	0.53616	0.48927	0.495188	0.372324	0.468709	0.368252	0.321716	0.328772	0.328494	0.0886714	0.047206	0.525639	0.183348	0.314617	-0.0909091	0.096549	0.2161	0.184942	-0.0246209	0.172664	0.113089	0.113089	0.0710049	-0.0413131	0.0694622	0.396856	0.488107	0.197714	0.197714	0.23087	0.23087	0.223814	0.370806	0.375283	0.464207	-0.0280353	-0.343947	-0.0253544	0.195918	0.0570189	0.132775	0.050595	0.0335234	0.099154	0.401282	0.288737
Mllhca5	0.561426	0.477914	0.654194	0.653309	0.484617	0.624401	0.650299	0.561426	0.597263	0.452295	0.635124	0.669748	0.0721435	0.229353	0.682773	0.484187	0.479318	0.132058	0.559352	0.488764	0.262206	-0.0616725	0.436642	0.14263	0.14263	0.269869	0.00405923	0.234715	0.540535	0.436209	0.336031	0.336031	0.407251	0.407251	0.5136	0.580243	0.449942	0.585124	0.0554509	-0.499943	-0.0651374	0.18259	0.135927	0.165307	0.238964	-0.0512778	0.0948292	0.371085	0.48664
MlpsaC	0.186661	0.317265	0.362283	0.0522895	0.0714602	0.153378	0.26514	0.243718	0.230238	0.172296	0.0157185	0.206009	0.362652	0.047206	0.271867	0.270072	0.434399	-0.134233	0.0947533	0.256313	0.00239002	0.21299	0.123561	0.473438	0.473438	0.196879	-0.0219654	0.170652	0.0389863	0.134612	0.498223	0.498223	0.479558	0.479558	0.43712	0.0304126	0.211877	0.0387081	0.269187	-0.195235	-0.05798	0.0540093	0.25214	0.0514003	0.21132	0.266303	0.134865	0.0995081	0.440635
MlpsaG1	0.0418959	-0.0391644	0.0214095	0.00638618	0.0406566	0.0376216	0.16097	0.127762	0.02882	0.00843482	-0.0812499	-0.143847	0.023863	0.111625	-0.0223453	-0.00985116	0.0219412	-0.0361293	-0.0728783	-0.180419	0.0225224	0.0133667	-0.0363698	0.162386	0.162386	0.0286177	0.0484465	0.14147	0.0725242	0.0819581	0.0415165	0.0415165	0.0248745	0.0248745	0.110032	0.00193482	-0.129886	0.0855748	0.0118998	-0.0461449	-0.00484338	0.000341439	0.117392	-0.0465134	0.255865	0.0462966	0.0154406	0.022143	0.0454873
MlpsaG2	0.200926	0.152544	0.321817	0.494708	0.479128	0.526575	0.566762	0.454798	0.362991	0.210056	0.491496	0.344124	-0.0915546	0.200369	0.449892	0.183854	0.192989	0.216809	0.358009	0.244426	0.266076	0.0633417	0.353332	0.111926	0.111926	0.246222	0.134486	0.329278	0.679763	0.577385	0.246045	0.246045	0.191037	0.191037	0.269566	0.277179	0.384969	0.699693	0.1878	-0.234866	0.233779	0.2269	0.128441	0.0230978	0.141491	0.0900239	0.200926	0.484895	0.541168
MlpsaI	0.637325	0.63085	0.715828	0.455001	0.201103	0.350169	0.53616	0.620026	0.487348	0.594785	0.0440951	0.308666	0.113748	0.165948	0.609403	0.104592	0.559847	-0.553383	-0.132285	0.425233	0.422906	0.455405	-0.186309	0.736643	0.736643	-0.101203	-0.336916	-0.148978	0.235296	0.233222	0.824176	0.824176	0.809633	0.809633	0.787074	0.194653	0.0790981	0.461248	-0.123737	-0.684316	-0.491723	0.00259234	0.138406	0.125101	0.285474	-0.151127	0.15224	0.0944246	0.427357
MlpsaJ	0.422906	0.533024	0.636187	0.247588	0.12619	0.192074	0.393316	0.43406	0.397185	0.302343	0.103327	0.326876	0.281113	0.191871	0.426422	0.384312	0.61946	-0.253253	0.161724	0.411475	0.212484	0.36853	0.0501653	0.61608	0.61608	0.18264	-0.0257591	0.147561	0.166732	0.191593	0.708317	0.708317	0.747544	0.747544	0.698023	0.129731	0.294554	0.288812	0.188786	-0.380948	-0.176545	0.0553497	0.332136	-0.0257698	0.271564	0.1379	0.248068	0.179479	0.500145
MlpsaK	-0.317341	-0.303304	-0.0481417	0.113115	0.255403	0.242858	0.0905297	-0.00137837	-0.107905	-0.217845	0.456594	0.236434	-0.0396062	0.014201	0.107374	0.1227	-0.100674	0.519847	0.346603	-0.0277823	-0.147055	0.0312219	0.41364	-0.200319	-0.200319	0.460894	0.347968	0.242302	0.463043	0.231047	-0.125077	-0.125077	-0.228872	-0.228872	-0.223688	0.0341051	0.305555	0.254265	0.137167	0.22824	0.562792	0.34463	-0.00137837	-0.0854139	-0.230289	0.031399	0.0802362	0.460287	0.421945
MlpsaL	-0.386689	-0.370073	-0.190354	0.0406303	0.172928	0.244705	0.0347374	-0.129402	-0.143768	-0.33158	0.493772	0.237522	-0.031083	0.0374183	-0.0269224	0.177228	-0.161197	0.667876	0.422072	-0.130009	-0.216935	-0.0916425	0.444356	-0.398298	-0.398298	0.421212	0.480722	0.320528	0.410058	0.216733	-0.315925	-0.315925	-0.368682	-0.368682	-0.326547	0.0486476	0.324347	0.210182	0.194274	0.321691	0.614765	0.343264	0.0313737	-0.118414	-0.217163	0.119109	0.0913896	0.363877	0.269111
MlpsaN	0.613096	0.56355	0.679232	0.699693	0.410084	0.645494	0.780372	0.71555	0.62602	0.591168	0.457049	0.559023	0.135473	0.283147	0.6178	0.298195	0.482479	-0.0595228	0.360108	0.57521	0.478623	0.0857497	0.381608	0.319617	0.319617	0.185599	-0.0219148	0.163343	0.619924	0.327634	0.539726	0.539726	0.553864	0.553864	0.643926	0.566257	0.465598	0.727083	0.104086	-0.603131	-0.140454	0.252216	0.170323	0.0897447	0.186333	-0.108234	0.213116	0.399967	0.503889
MlpsaO	0.18044	0.0730029	0.280036	0.546352	0.486008	0.563904	0.58047	0.541041	0.333451	0.327078	0.401535	0.34635	-0.0462452	0.16524	0.460868	0.0960179	0.173084	0.111572	0.243946	0.352698	0.284311	-0.163748	0.440474	-0.0664272	-0.0664272	0.204214	-0.0209537	0.0925783	0.652196	0.409856	0.112558	0.112558	0.0739134	0.0739134	0.17528	0.310613	0.458592	0.640258	0.0603827	-0.31122	0.10879	0.40452	0.0932359	0.0925686	0.0561843	-0.0110649	0.0882029	0.578497	0.40452
Mllhcb1	-0.209838	-0.236152	-0.0984373	-0.0206436	0.039277	-0.126993	-0.166708	-0.239966	-0.133307	-0.295273	-0.0469829	-0.0966719	-0.0270804	-0.0949065	-0.100009	0.0492895	-0.100978	0.110589	-0.104545	-0.205302	-0.128075	-0.036107	0.0208564	-0.195792	-0.195792	0.0772524	0.132534	-0.182287	0.0711058	0.0560805	-0.213923	-0.213923	-0.141219	-0.141219	-0.182287	-0.239618	-0.0130021	-0.157391	0.0245095	0.207557	0.182146	0.0301922	-0.0918911	-0.0512877	-0.19797	-0.052408	-0.0510163	-0.0393414	-0.0497148
Mllhcb2	-0.346021	-0.395465	-0.304619	0.042603	0.157475	0.192807	0.0122283	-0.110409	-0.0750262	-0.153353	0.23651	0.0109384	-0.183248	-0.0847886	-0.132513	-0.0751527	-0.312898	0.417823	0.182615	-0.0592446	-0.0517584	-0.220602	0.476767	-0.414408	-0.414408	0.246627	0.137167	0.108638	0.303734	0.119741	-0.340887	-0.340887	-0.457252	-0.457252	-0.40892	0.0738123	0.192048	0.11314	-0.0161484	0.158563	0.417848	0.246197	-0.048597	0.07736	-0.151355	0.0396692	-0.0487993	0.56092	0.153075
Mllhcb4	-0.385652	-0.311246	-0.294022	-0.192504	-0.0257591	0.00952212	-0.359931	-0.147308	-0.2313	-0.110257	-0.0024406	-0.143439	-0.140165	-0.22475	-0.222828	-0.0884053	-0.0232305	0.10315	-0.0663008	-0.0771254	-0.260537	-0.0954615	0.158716	-0.171765	-0.171765	0.0198662	-0.141694	-0.0185764	0.0107361	0.0655421	-0.272449	-0.272449	-0.33029	-0.33029	-0.408566	-0.259905	0.0122283	0.054161	-0.0109637	0.240633	0.224775	0.0733317	-0.239672	-0.0196408	-0.199611	0.0833723	-0.0390116	0.313067	0.0121271
Mllhcb5	0.492963	0.444151	0.556368	0.654295	0.553737	0.59916	0.638716	0.710467	0.609074	0.52048	0.361322	0.376016	0.167555	0.292631	0.652702	0.175938	0.503876	-0.156995	0.168932	0.507581	0.384767	0.0122536	0.177469	0.266582	0.266582	0.238938	-0.0750515	0.145184	0.618938	0.519114	0.469088	0.469088	0.457024	0.457024	0.491572	0.44668	0.370528	0.709657	0.0277823	-0.460261	-0.0938682	0.231022	0.199433	0.164965	0.175609	0.0296792	0.232363	0.443696	0.504243
Mllhcb7	0.0494698	0.226901	0.0728517	-0.0333845	-0.0800597	0.0676543	-0.019487	-0.0129618	0.224713	0.0963979	0.193909	0.248146	0.267849	-0.0787192	-0.00967393	0.404901	0.289998	0.0973084	0.204329	0.0846248	-0.0185765	0.0523025	0.207694	0.00122663	0.00122663	0.20405	0.193466	0.194326	-0.0831958	0.0377347	0.0253293	0.0253293	0.120867	0.120867	0.0488123	0.196412	0.0601301	-0.0945769	0.120652	-0.027479	0.0884438	-0.0950069	0.0884564	0.0138917	0.0645435	0.0766833	0.0797056	-0.0351296	0.171159
Mlpsb28	-0.496984	-0.43191	-0.359779	-0.249687	-0.153656	-0.176975	-0.241366	-0.282818	-0.352192	-0.468127	0.122017	-0.117794	-0.0341686	0.035395	-0.298954	-0.0452332	-0.209783	0.663602	0.331757	-0.249257	-0.273208	-0.0410096	0.327864	-0.240987	-0.240987	0.450372	0.521997	0.291417	0.264002	-0.0782129	-0.262434	-0.262434	-0.416735	-0.416735	-0.420048	-0.182311	0.187749	-0.016022	0.22695	0.587198	0.662793	0.281604	0.0295021	-0.259395	-0.222499	0.205554	0.0599527	0.0108626	0.0720925
MlpsbH	0.636161	0.58912	0.616915	0.361752	0.144855	0.258741	0.382289	0.541926	0.44969	0.574173	-0.0655421	0.165164	0.100874	0.0716119	0.483731	-0.0350156	0.446641	-0.653385	-0.234664	0.346906	0.350042	0.40806	-0.289168	0.712389	0.712389	-0.22045	-0.443696	-0.190405	0.105527	0.132968	0.727564	0.727564	0.749896	0.749896	0.716183	0.156818	-0.0568419	0.338687	-0.188659	-0.659151	-0.585832	-0.0888352	0.0269477	0.118161	0.223435	-0.203328	0.0670342	-0.0525171	0.202873
MlpsbI	0.385273	0.504647	0.394985	0.141163	-0.0272512	-0.00410981	0.246652	0.179959	0.354241	0.265368	-0.0846369	0.146145	0.0550339	0.0639234	0.240557	0.280365	0.328831	-0.348449	-0.0325371	0.235676	0.207021	0.267669	-0.197791	0.483757	0.483757	-0.136104	-0.0837011	0.0418189	-0.0443733	0.0126835	0.597112	0.597112	0.677512	0.677512	0.607532	0.105907	-0.0339281	0.0709038	0.114025	-0.403685	-0.364079	-0.158487	0.143262	0.27297	0.168199	-0.0722442	0.153985	-0.11701	0.307882
MlpsbK	0.281048	0.439548	0.445011	0.132437	-0.120272	0.0138975	0.17002	0.205402	0.164886	0.270628	-0.115366	0.081172	0.0425779	0.00491913	0.268048	0.0425777	0.383613	-0.424348	-0.160485	0.113671	0.163217	0.579206	-0.27847	0.707761	0.707761	-0.124116	-0.20305	-0.0839287	0.0239634	-0.00188419	0.70379	0.70379	0.695039	0.695039	0.584466	-0.119412	-0.0736858	0.199889	-0.160359	-0.34936	-0.373108	-0.0270742	0.0869637	0.13204	0.0937164	-0.154795	0.166934	-0.0624312	0.288484
MlpsbO	0.440863	0.306289	0.456493	0.660871	0.58004	0.695697	0.690006	0.629965	0.554446	0.518684	0.504723	0.416937	-0.0181845	0.126418	0.607279	0.116731	0.289224	0.0474336	0.283552	0.436513	0.363421	-0.11448	0.357379	0.0209284	0.0209284	0.190227	-0.0946522	0.162407	0.736213	0.526044	0.281048	0.281048	0.273132	0.273132	0.35118	0.482543	0.386032	0.765475	0.0147068	-0.487753	-0.0238622	0.323006	0.122523	0.13109	0.116706	-0.0894422	0.128568	0.431176	0.388738
MlpsbQ	-0.0452585	-0.00992678	0.0785923	0.211851	0.257856	0.215342	0.2704	0.175028	0.106311	0.049381	0.294958	0.18006	-0.201332	0.141061	0.183601	0.125963	-0.0394679	0.218149	0.2921	0.0942728	0.0408073	-0.0106602	0.00622167	-0.0579294	-0.0579294	0.310689	0.048167	0.20525	0.323563	0.266506	0.0683241	0.0683241	0.061546	0.061546	0.11008	0.15611	0.07318	0.209019	0.00117604	-0.112204	0.19306	0.132235	0.1574	0.190772	0.0321324	-0.050595	0.154238	0.272525	0.410766
MlpsbR1	0.240506	0.152367	0.136054	0.127404	0.177455	0.103276	0.152316	0.0690828	0.145032	-0.0120007	0.136914	0.174547	0.138824	0.187521	0.192124	0.0638728	-0.00342704	-0.00714475	0.144071	0.160763	0.0379241	0.0194616	0.0382025	-0.0262143	-0.0262143	-0.0166542	0.199813	0.164962	0.205175	0.27604	0.0493304	0.0493304	0.0969537	0.0969537	0.160763	0.182261	0.26514	0.0602815	0.124116	-0.114025	-0.0163507	0.0166036	0.323967	-0.110905	0.0504179	0.142275	0.274219	-0.0869131	0.0834988
MlpsbR2	0.142908	0.199029	0.138735	0.135674	0.215898	0.213799	0.118653	0.146904	0.162938	0.137445	0.0652639	0.110232	0.229797	0.0838529	0.244401	0.0171348	0.1506	-0.0273271	0.0720672	0.29119	0.193288	0.175331	-0.108045	0.143793	0.143793	0.0500892	0.0910608	0.124698	0.0610655	0.103681	0.268807	0.268807	0.171436	0.171436	0.175205	0.128998	0.0622795	0.0658708	0.100267	-0.0858003	-0.0116719	0.0946269	0.338434	0.0672674	-0.0702715	0.158538	0.275307	0.044955	0.167718
MlpsbS	0.514536	0.541067	0.549109	0.630243	0.401485	0.390989	0.624477	0.672732	0.588159	0.473337	0.342784	0.440585	0.277496	0.374904	0.560187	0.375232	0.517862	-0.090378	0.305302	0.646708	0.401788	0.00648718	0.283984	0.275585	0.275585	0.360867	0.129908	0.397413	0.350321	0.351256	0.424019	0.424019	0.445238	0.445238	0.519038	0.560515	0.445213	0.44276	0.173636	-0.375814	0.0199674	0.24521	0.33077	0.0610117	0.383629	0.189266	0.205605	0.226495	0.527763
MlpsbW	-0.335399	-0.215013	-0.120753	-0.147612	-0.0916425	-0.064758	-0.0587893	-0.223384	-0.151507	-0.45361	0.301686	0.145513	0.135169	0.158032	-0.150242	0.353887	-0.0234329	0.599337	0.433908	-0.182387	-0.302723	0.0334981	0.333289	-0.137217	-0.137217	0.423994	0.675211	0.434085	0.176216	0.0564119	-0.116782	-0.116782	-0.169995	-0.169995	-0.164329	-0.0303368	0.268099	-0.0723454	0.333097	0.437373	0.59562	0.12399	0.124192	-0.131572	-0.0105591	0.177455	0.162078	0.16003	0.289419
MlpsbY	-0.571694	-0.430544	-0.293213	-0.442127	-0.159903	-0.274574	-0.354924	-0.40892	-0.335677	-0.641877	0.158411	0.000569051	-0.0859779	0.0514802	-0.324726	0.221513	-0.220153	0.583632	0.314938	-0.343821	-0.428445	0.155047	0.0479144	-0.167288	-0.167288	0.264786	0.687148	0.420832	0.0295021	0.00603194	-0.214001	-0.214001	-0.259601	-0.259601	-0.290886	-0.335424	0.0590422	-0.250749	0.298069	0.512791	0.62602	-0.0840046	0.0543128	-0.176438	-0.0705497	0.180389	0.162787	0.0458908	0.190582
MlpsbZ	0.500936	0.495688	0.537674	0.348711	0.144396	0.186433	0.449225	0.536384	0.426069	0.480778	-0.0379897	0.157017	0.0735392	0.162595	0.386979	-0.000151757	0.447731	-0.575853	-0.261793	0.324645	0.269102	0.336634	-0.234111	0.574588	0.574588	-0.204821	-0.263209	-0.109328	0.154804	0.152389	0.656309	0.656309	0.662215	0.662215	0.662468	0.132951	0.0222829	0.341629	-0.0458305	-0.521992	-0.45245	0.0337279	0.0876647	0.0568998	0.192933	-0.132711	0.191947	-0.00921921	0.361497
Average absolute value	0.380239	0.368518	0.399213	0.333504	0.243328	0.306915	0.371872	0.372224	0.356987	0.343635	0.271712	0.304888	0.138897	0.166662	0.371413	0.235527	0.312381	0.271337	0.235774	0.308202	0.22651	0.167447	0.198766	0.277833	0.277833	0.191271	0.181701	0.195684	0.262255	0.236848	0.361245	0.361245	0.391072	0.391072	0.410823	0.28835	0.245112	0.304545	0.126269	0.371027	0.262292	0.146483	0.160089	0.108298	0.186065	0.115658	0.140271	0.202996	0.328736
[truncated: 29 more columns]

## Sheet: Table S5
Table S5 Genetic diversity for photosynthetic genes
Gene	π(JH)	π(QG)
MluLR6248	1.6129e-05	0
MluLR12190	0	1.29064e-05
MluLR1508	0.000104985	3.88071e-05
MluLR12712	0.000178805	0.000126298
MluLR16399	7.96379e-05	0.000181543
MluLR17106	0.000412049	0.000199747
MluLR6297	0.000552071	0.000263239
MluLR14661	0.000198813	0.000263327
MluLR17241	0.000376128	0.000354545
MluLR14708	0.000428451	0.000375963
MluLR4507	0.000444956	0.000430252
MluLR18204	0.00048075	0.000470639
MluLR10993	0.00038525	0.000493029
MluLR8745	0.000668487	0.000511072
MluLR9309	0.000691381	0.000532641
MluLR17329	0.00067653	0.000579632
MluLR17306	0.000710886	0.000586835
MluLR2011	0.000609337	0.000607278
MluLR17656	0.00058748	0.000626253
MluLR17378	0.000853177	0.000634191
MluLR1788	0.00106231	0.000647448
MluLR16592	0.000980724	0.000714781
MluLR899	0.000872124	0.000833392
MluLR17695	0.00125222	0.000841713
MluLR16511	0.000593022	0.000868092
MluLR6530	0.00153969	0.000893284
MluLR13406	0.00115758	0.000986859
MluLR15714	0.000823623	0.000989186
MluLR16232	0.000984529	0.000999734
MluLR17298	0.00103887	0.00104606
MluLR10805	0.000812014	0.0010492
MluLR5957	0.00103998	0.00105819
MluLR17607	0.00115145	0.00118532
MluLR7405	0.00149179	0.00120346
MluLR4888	0.00168657	0.00121099
MluLR11855	0.00119247	0.00124602
MluLR6811	0.00148464	0.00138366
MluLR451	0.00210166	0.00142333
MluLR7724	0.00163169	0.00145234
MluLR17820	0.00287566	0.0015034
MluLR17242	0.00198433	0.00183302
MluLR18118	0.00212197	0.00243025
MluLR12280	0.00194837	0.00269711
MluLR859	0.00302659	0.00300072
MluLR1333	0.00410603	0.00363614
MluLR13423	0.00384339	0.00401127

## Sheet: Table S6
Table S6 Expression of Mlndhs in JH and QG
Gene	Best hit in S. bicolor	Anotation in S. bicolor	Similarity (%)	Coverage(%)	LZ1	ZZ1	BS1	BH1	DQ1	PZ1	ZZ2	YP1	LZ2	BH2	XS1	DQ2	WQ1	JS1	ZZ3	PZ2	BF1	WQ2	BS2	WQ3	BH3	FX2	YP2	JS2	LJ1	LJ2	PZ3	BF2	XS2	LZ3	BS3	JS3	XS3	FX3	LJ3	BF3	ZJ2	ZJ3	DQ3	BS4	BH4	ZJ4	PZ4	WQ5	ZZ4
MluLR12185	SobiCp025	ndhJ	100	21.8	112.25	112.57	1126.18	455.41	138.81	226.61	981.54	1495.83	433.43	411.34	429.76	904.44	1249.47	1262.31	355.88	885.36	644.81	470.36	1467.31	132.28	749.54	1135.21	1110.25	157.14	330.47	263.59	1055.98	446.19	584.9	2118.82	1470.1	361.04	702.11	162.05	218.71	1010.98	946.68	990.35	1040.34	2256.87	1564.23	2454.2	1395.73	1042.28	892.08
MluLR12185	SobiCp026	ndhK	99.6	33.9	112.25	112.57	1126.18	455.41	138.81	226.61	981.54	1495.83	433.43	411.34	429.76	904.44	1249.47	1262.31	355.88	885.36	644.81	470.36	1467.31	132.28	749.54	1135.21	1110.25	157.14	330.47	263.59	1055.98	446.19	584.9	2118.82	1470.1	361.04	702.11	162.05	218.71	1010.98	946.68	990.35	1040.34	2256.87	1564.23	2454.2	1395.73	1042.28	892.08
MluLR5245	SobiCp027	ndhC	100	31.2	178.03	400.58	545.56	154.4	260.7	153.76	319.6	700.64	199.41	186.94	231.23	543.38	630.67	613.34	120.9	392.99	264.08	271.09	789.81	560.99	459.18	371.57	576.35	68.33	192.82	150.43	486.27	235.42	193.18	812.05	672.4	170.8	419.25	577.54	115.69	450.72	479.65	575.62	401.46	615.84	515.11	926.91	603.73	525.05	458.18
MluLR15723	SobiCp067/SobiCp082	ndhB	99.74	34.4	83.16	106.28	245.04	82.94	156.4	48.77	217.81	39.76	61.77	73.26	54.63	260.84	288.02	339.11	86.11	224.5	96.6	153.47	36.25	284.26	236.58	158.99	264.37	38.01	88.03	57.37	252.25	68.74	103.9	306.26	287.83	67	122.67	159.48	70.9	207.22	180.01	161.16	196.33	383.12	276.93	389.79	269.52	266.91	202.45
MluLR12192	SobiCp067/SobiCp082	ndhB	99.83	75.4	104.68	211.38	552.14	168.98	292.91	115.12	442.13	804.38	150.06	176.53	89.52	394.6	628.78	748.36	135.3	353	331.01	147.6	542.73	419.69	335.92	572.45	520.22	47.12	169.83	106.16	500.15	149.47	303.58	741.68	494.31	116.11	380.7	396.27	154.43	536.34	341.19	471.94	302.47	932.7	522.07	927.42	759.12	409.64	310.29
MluLR12189	SobiCp070	ndhF	99.74	93.7	8.89	19.64	19.31	9.49	138.57	5.92	19.89	43.13	9.14	15.2	21.98	276.78	204	10.77	4.18	25.28	9.89	9.47	11.42	26.83	17.36	27.69	24.37	43.26	9.81	15.8	23.04	5.81	35.74	21.73	39.02	19.62	44.13	59.03	9.96	21.76	246.52	31.95	17.49	129.18	23.55	62.05	21.88	116.65	79.91
MluLR12190	SobiCp073	ndhD	99.47	39.3	39.4	56.88	76.48	62.82	124.93	57.93	75.57	107.91	77.98	78	59.21	105	196.73	80.22	53.2	74.85	97.27	311.46	61.44	104.82	93.25	114.93	97.65	45.34	78.76	51.62	179.21	44.78	100.79	107.2	76.12	47.37	72.77	116.47	108.94	62.47	75.33	60.52	54.31	178.59	91.93	180.05	70.56	126.41	52.76
MluLR12191	SobiCp078	ndhA	99.64	30.6	20.23	64.09	17.64	16.86	27.13	12.14	39.39	17.25	29.96	13.85	14.52	1655.23	4418.41	16.19	17.54	31.36	28.38	19.31	17.32	59.72	57.06	25.25	235.22	11.23	15.4	17.83	180.42	16.21	38.76	24.55	40.3	19.91	15.94	11.21	16.51	23.33	22.99	18.08	16.59	613.94	244.12	642.01	118.68	50.84	46.55
MluLR12191	SobiCp079	ndhH	99.41	66	20.23	64.09	17.64	16.86	27.13	12.14	39.39	17.25	29.96	13.85	14.52	1655.23	4418.41	16.19	17.54	31.36	28.38	19.31	17.32	59.72	57.06	25.25	235.22	11.23	15.4	17.83	180.42	16.21	38.76	24.55	40.3	19.91	15.94	11.21	16.51	23.33	22.99	18.08	16.59	613.94	244.12	642.01	118.68	50.84	46.55
[truncated: 34 more columns]
